# Supplementary material for: Machine Learning in Prediction of Bladder Cancer on Clinical Laboratory Data
Source: Diagnostics (Basel). 2022 Jan 14;12(1):203. doi: 10.3390/diagnostics12010203 (PMC8774436; doi:10.3390/diagnostics12010203)
Supplement: Supplementary file 1 [file diagnostics-12-00203-s001.zip]

Archive with 2 entries (2 files):
- The clinical laboratory data of bladder cancer .csv
- 1 Table S1 .xlsx
