# Supplementary material for: Machine Learning in Prediction of Bladder Cancer on Clinical Laboratory Data
Source: Diagnostics (Basel). 2022 Jan 14;12(1):203. doi: 10.3390/diagnostics12010203 (PMC8774436; doi:10.3390/diagnostics12010203)
Supplement: Supplementary file 1 [file diagnostics-12-00203-s001.zip › The clinical laboratory data of bladder cancer .csv]

A/G Ratio	Albumin	Alk	ALT (GPT)	AST (GOT)	BUN	Calcium	Chloride	Creatinine	Direct Bilirubin	Estimated GFR	Glucose AC	Nitrite	Urine occult Blood	pH	Potassium	Sodium	Specific Gravity	Strip WBC	Total Bilirubin	Total Cholesterol	Total Protein	Triglyceride	Urine epitheilum (UL)	Urine epithelium count	Uric acid	Urine Bilirubin	Urine Glucose	Urine Ketone	Urine Protein	Urobilinogen	age	gender	Hyper1en1ion	Diabe1es	Smoking	Drinking	Bee1leNu1	FamilyHis1ory	Disease
	3.9	53	28	25	11		107	0.6	0.1	84.8	147	0	1	6.5	4.07	139	1.006		0.5	186	8	58		0	4.5	0			0	0.2	72	0	0	0	0	0	0	0	Cystitis
	3.2	87	14	26	9.8		101.8	0.6	0.1	59.6	126	0	3	6.5	3.5	141	1.021	0	0.6	242	6.5	49		2	2.6	0	0	0	1	0.1	74	0	0	0	0	0	0	0	Cystitis
	4.4	69	28	16	21	8.5	100	1.4	0.2	75	182	0	3	6	3.7	136	1.012	2	1.3	169	6.9	96		0	7.7	0	0	0	1	1	69	1	1	1	0	0	0	0	Cystitis
			18	24	11		103.9	0.96		78.6	115	0	0.5	6.5	4.1	138.8	1.017							0	4.72	0			0.5	0.1	69	1	0	0	0	1	0	0	Cystitis
	4.1	175	34	66	184	7.4	110	3.1	0.2	27.4	145	0	3	6.5	3.9	134	1.01	0	2.7	83	7.6	102		1	7.5	0	0	0	0	0.2	69	1	1	1	0	0	0	0	Cystitis
	3.7	242	16	33	10	8.27	98.2	0.8	0.21	114.3	120	0	0.5	8	2.6	136.2	1.019		0.3	151	6.5	67		0	4.9	0			2	0.2	62	1	1	1	0	0	0	0	Cystitis
	3.3	70	69	28	10		105.1	0.9	0.6	104.2	141	0	1	7.5	3.54	136	1.017		1.16	120	5.3	92		2	4.6	0			0	0.1	57	0	0	0	0	0	0	0	Cystitis
	3.92	102	20	24	15	8.93	103	0.79	0.4	101.6	109	0	0	6.5	3.8	139	1.013	0.5	0.7	205	6.26	128		0	5.72	0	0	1	0	0.2	66	0	0	0	0	0	0	0	Cystitis
	3.5	63	19	17	10		108	0.7	0.1	68	85	0	0	6.5	4.4	137	1.021	3	0.6	141	6.1	55		0	5.7	0	0	0	2	0.1	55	0	0	0	0	0	0	0	Cystitis
	4.4		17	18	18	8.92	110	2.5	0.1	35.4	102	0	3	5.5	4.4	140	1.008	3	0.6	215		145		2	8.1	0	0	0	0.5	0.1	76	1	0	0	0	0	0	0	Cystitis
			47	30	13		102	0.9		73.5	123	0	2	5.5	3.5	138	1.016	0		227		116		4	3.3	0	0	0.5	0	0.2	76	1	1	1	0	1	0	0	Cystitis
	4.4	59	16	17	10	8.8	107	1	0	76.2	108	0	0.5	6.5	3.1	139	1.011	1	0.4	219	6.1	219		2	8.4	0	0	0	1	0.1	51	0	0	0	0	1	0	0	Cystitis
	4.3	73	39	11	95	9.4	96	15.8	0	3.2	89	0	1	6	5.2	135	1.016	0	0.6	184	6	47		5	5.5	0	0	0	2	0.1	57	1	0	0	0	0	0	0	Cystitis
	3.4	81	16	28	79.5	8.67	97.5	2.12	0.12	102.4	112	0	0	5	3.94	132.2	1.01	0	0.8	157	7.2	141		2	11.22	0	0	0	0	0.2	65	0	1	0	0	0	0	1	Cystitis
	2.9	105	46	40	21	7.8	107	1.9	0.3	40.9	123	0	3	5.5	3.6	141	1.017	0	0.8	106	6.1	129		0	8.3	0	0	0	2	0.1	72	1	0	0	0	0	0	0	Cystitis
	4.9			22	14		107	0.7		97	92	1	0	5	3.6	141	1.017	0	0.9		7.6			0		0	0	0	0	1	69	1	1	0	1	0	0	0	Cystitis
	3.7	58	18	101	20	7.6	103	1.4	0.2	60.2	65	0	2	6.5	3.5	143	1.016		0.3	165	5.8	127		3	6.9	0			2	1	77	1	0	1	0	0	0	0	Cystitis
	4.41	105	46	77	7		109.8	0.96	0.17	97.6	101	0	2	7.5	3.57	140.6	1.029		0.9	244	6.8	134		3	5.8	0			0	1	71	1	1	0	0	1	0	0	Cystitis
	3.9	57	11	17	25		101	9.2	0.2	8.7	93	1	3	7.5	3.1	141	1.045	2	1.7	170	6.2	52		0	2.3	2	0	0	3	1	53	1	1	0	0	0	0	0	Cystitis
	4	99	33	22	40	9.3	101	1.4	0.1	35.5	159	1	2	6	4.3	136	1.012	3	0.3	283	7	266		5	2.2	0	0	0	3	0.1	63	0	1	1	0	0	0	0	Cystitis
			26	26	18			1		73.2	110	1	3	5.5	3.8	139	1.023	3						23	5.9	0	2	0	2	1	79	1	1	0	0	0	0	0	Cystitis
	4.1		16	21	18		103	1.2		63.6	135	0	0	6.5	3.8	137	1.016	0		236		176		0	5.8	0	0	0	0	0.2	54	1	1	1	1	0	0	0	Cystitis
	4.6	51	20	16	14		103.6	0.9	0.1	62.8	208	0	3	5	3.58	136.8	1.045		0.7	200	5.2	182		0	5.5	0			0.5	1	60	1	1	1	0	0	0	0	Cystitis
	3.9		29	41	29		102	1.1		66.2	107	0	2	5.5	3.8	138	1.016	0.5	1					0		0	0	0	0	0.2	72	1	0	0	0	0	0	0	Cystitis
	3.8	91	28	20	38	7.9	108	0.8	0.2	21	85	1	3	5	3.2	143	1.021	0	0.7	143	6.1	168		0	3.8	0	0	0	3	1	69	1	1	0	0	0	0	0	Cystitis
	4.8	73	19	22	9		101	0.6	0.1	72.4	117	0	0	6.5	3.5	137	1.011	0	0.9	223	7.8	159		0	5.1	0	0	0	0	0.1	66	0	0	0	0	0	0	0	Cystitis
	3.3	55	12	15	19	8.9	112	0.7	0.2	103.9	165	0	3	7	3.9	145	1.007	0.5	0.7	103	5.1	42		0	4.6	3	0	0	2	0.1	66	0	0	0	0	0	0	0	Cystitis
	4.13	103	28	5	71	9.4	102	11.7	0.1	4.4	91				3.6	137.7			0.59	133	6.9	111			7.9						50	1	0	0	0	0	0	0	Cystitis
			13	18	12		102	0.8	0.2	116	124	0	0	7	4	139	1.021	0	1.9	174		57		0	4.7	0	0	0	0	0.1	35	1	0	0	0	0	0	0	Cystitis
	3.6	25	16	18	21	9.8	102	1.2	0.1	60	240	0	0	5	3.9	138	1.028	1	0.7	153	6.3	135		5	8	0	3	0	0	0.2	79	1	1	1	0	0	0	0	Cystitis
			38	32	16			1.6		66.2	94	0	2	5	4.5	139	1.02	0	1	209		123		0	7.9	0	0	0	0	0.2	72	1	0	0	0	0	0	0	Cystitis
	4.2	75	16	20	8		108	0.6	0.2	102.7	91	0	0.5	6	4.3	138	1.015	1	0.7	218	6.8	61		26	5.8	0	0	0	0.5	1	63	0	0	0	0	0	0	0	Cystitis
												1	0	7.5			1.013							0		0			1	0.2	56	1	0	0	0	0	0	0	Cystitis
	4.3	62	25	27	30	9	109	1.6	0.2	35.5	104	0	3	7	4.2	138	1.018	0	0.9	206	7.4	112		0	6.5	0	0	0	0	0.2	70	1	0	0	0	0	0	0	Cystitis
												0	3	7.5			1.015	2						3		0	0.5	0	1	1	69	0	0	0	0	0	0	0	Cystitis
	4.4		67	19	9		102	0.6		75.9	195	0	0	5	3.4	141	1.026	3	0.8	295	7.9	393		5	7.5	0	0	0	0	0.1	60	0	0	0	0	0	0	0	Cystitis
	4.2		25		14	9		0.9		87.6	145	0	0	6.5	3.4	144	1.012	0		179		129		0	6.3	0	0	0	0.5	0.1	58	1	0	0	0	0	0	0	Cystitis
	3.6	71	5	12	7		107	0.8	0.1	99.7	116	1	1	5.5	3.9	137	1.015	0	0.9	163	6.5	124		0	6.1	0	0	0.5	0	2	39	1	0	0	0	0	0	0	Cystitis
	3	62	18	15	14		109	0.9	0.1	75.9	153	0	0	5.5	4.4	140	1.027	0	0.7	174	5	172		1	3.8	0	0	0.5	0	0.1	67	1	0	0	0	0	0	0	Cystitis
	4.5	204	21	20	92	10	93	16.4	0.1	3.9	117	0	0	7	4.5	134	1.011	0	1.65	122	7.8	315		2	6.1	0	0.5	0	3	0.1	61	1	1	1	0	0	0	0	Cystitis
				22	24	9.43		1.4		58	94	0	3	5.5	4.12	139	1.012			157		50		0	4.9	0			0.5	0.1	59	1	0	0	0	0	0	0	Cystitis
	4.4	76	121	72	12		107	1.2	0.1	67.8	103	0	0	6	4.2	142	1.016	0	0.8	189	6.9	234		0	6.6	0	0	0	0	0.1	71	1	0	0	0	0	0	0	Cystitis
	3.49	106	18	17	32	9.6	105	1.1	0.16	19.9	239	0	1	7.5	4.1	144	1.014		0.8	219	6.1	159		0	6.6	0			0	0.1	72	1	1	0	1	0	0	0	Cystitis
	2.7	88	15	29	11	9.7	121	0.7	0.1	134.1	79	0	3	6.5	4.4	136	1.022	2	0.2	216	6	82		0	3.2	0	0	0	1	0.1	50	0	0	0	0	0	0	0	Cystitis
			31	23	17.9		104.9	0.97		79.2	105	0	0	5.5	4.15	137.6	1.012							0	6.8	0			0	0.2	62	1	0	0	0	0	0	0	Cystitis
	3.2	51	41	28	15.3	9.22	103.1	0.65	0.32	90.1	110	1	3	5	3.2	141.6	1.016		1.7	191	4.97	82		1	6.53	0			0	0.2	74	0	1	0	0	0	0	0	Cystitis
	4.81		15	15	17		106	0.62		131.3	92	0	2	6.5	3.7	138	1.008			266	7.2	61		11	6.84	0			0	0.1	55	0	0	0	0	0	0	0	Cystitis
			38	41	21			0.5		123.1	107	0	3	7	4	142	1.016	2						2		0	0	0	2	2	73	0	0	0	0	0	0	0	Cystitis
	4	41	29	23	17	8.9	103	0.9	0.2	75	106	0	0	6	4	137	1.006	0	1.9	154	5.8	61		2	5.4	0	0	0	0	0.1	69	1	0	0	0	0	0	0	Cystitis
	4.5	72	19	22	9	8.48	95	0.5	0.1	96.2	130	1	0	8	4.4	137	1.026		0.8	242	7.8	116		14	4.3	0			1	0.1	80	0	1	0	0	1	0	0	Cystitis
	4.15	53	35	19	12.6	9.08	104.5	0.5	0.3	144.5	322	1	3	8.5	3.43	135.5	1.022		1.3	149	6.3	182		1	6.8	0			1	1	52	1	0	1	1	1	0	0	Cystitis
	4.41	40	27	25	15.2		110	0.8	0.11	71.1	86	0	0.5	5	3.7	142	1.01		0.92	299	6.8	106		0	4.78	0			0	0.2	69	0	0	0	0	0	0	0	Cystitis
	3.4	91	13	31	26.4	8.7	100	2.45	0.1	22.6	85	0	2	7	3.6	140.3	1.013		0.9	127	7	100		0	11.6	0			3	0.2	70	1	1	0	0	1	0	0	Cystitis
	3	106	29	38	23.1		107.4	1.5	0.7	36.3	119	0	3	7.5	4.2	140.5	1.013		2	146	5	140		2	3.5	0			0	1	54	0	0	1	0	0	0	0	Cystitis
	3.03	96	111	43	11.1	8.67	107	0.85	0.4	101.5	126	0	3	5.5	4	139.4	1.042		3	173	6.8	116		5	6.74	0			2	1	54	1	0	0	1	1	0	0	Cystitis
	4.1		28	23	8		114	0.7		92.3	63	0	0	6.5	2.9	138	1.03	0			6.6			33		0	0	0.5	1	1	50	0	0	0	0	0	0	0	Cystitis
			14	16	8		108	0.9		102.8	87	0	0	5.5	3.9	137	1.017	0		162		121		0	6.5	0	0	0	0	0.1	59	1	0	0	0	0	0	0	Cystitis
			42	23	9.1		106.5	0.89		84.2	89	1	3	6	3.91	138.4	1.021							0	4.94	0			2	0.1	69	1	0	0	0	0	0	0	Cystitis
		75	44	29	11			1		61.2	181	0	3	5.5	3.7	138	1.027	0	0.5	133		102		0	4.4	0	0	0	0	0.1	70	1	0	0	0	0	0	0	Cystitis
	3.3	343	6	23	26	10.2	97	1.4	0	5.3	72	0	0	6	4.1	139	1.022		0.4	131	6.9	75		0	3.3	0			0	0.2	44	1	0	0	0	0	0	0	Cystitis
	4.7	91	27	34	64	8.5	108	7.3	0.1	12.7	155	0	0.5	6.5	4.3	134	1.008	3	0.5	242	6.6	110		0	4.8	0	1	0.5	2	0.2	67	0	0	0	0	0	0	0	Cystitis
			61	29	12		105	0.8		98.9	98	0	0	6	3.2	138	1.008							0	4.7	0			0	0.1	69	1	0	0	0	0	0	0	Cystitis
	3.12	105	7	32	62.2	7.29	102.9	1.26	0.14	96.3	84	0	0	6	2.42	135.4	1.023		0.38	111	4.17	157		1	3.45	0			0	1	55	1	0	0	1	1	0	0	Cystitis
			30	31	14			1.2		62.1	139	0	3	6.5	4.2	138	1.015	3	0.9					1		0	0	0	2	0.2	72	0	0	0	0	0	0	0	Cystitis
	4.5	79	22	20	14		110	0.7	0.1	83.5	108				4.5	147			0.8	246	6.7	141			4.9						73	0	0	0	0	1	0	0	Cystitis
	4.5			16	14		108	0.9		128.3	98	0	0	6.5	4	141	1.01	0			6.7			1	5.2	0	0	0	0	0.1	39	1	0	0	0	0	0	0	Cystitis
								0.9		93.5		0	1	7.5			1.004	0						2		0	0	0	0	0.2	43	1	0	0	0	0	0	0	Cystitis
		82	30	27	22	8.6	105	0.8	0.1	56.7	126	0	3	6	3.5	136	1.021	0.5	0.4	219		275		15	5.3	0	0	0	0	2	63	0	1	0	0	0	0	0	Cystitis
	4.3	65	15	17	10		105	0.7	0.1	87.5	107	0	2	7	4.5	137	1.021	0.5	0.6	236	6.7			3		1	0	0.5	2	1	52	0	1	0	1	1	0	0	Cystitis
	2.9	63	20	16	18		104	1.2	0.1	37.8	100	0	2	7	3.85	137	1.012	3	0.6	243	5	109		2	5.6	0	0	0	1	0.1	50	0	0	0	1	0	0	0	Cystitis
	3.9	70	25	36	13	9	106	0.9	0.1	51.4	139	0	0	6	3.7	138	1.013	0	0.5	193	6	153		0	4.1	0	0	0	0	0.1	72	1	0	0	0	0	0	0	Cystitis
	3.3		15	19	13	8.2	98	0.4	0.07	91.4	87	1	0	6.5	4.4	137	1.022		0.38	107	6.05	209		2	4.2	0			0	0.2	54	0	0	0	0	0	0	0	Cystitis
					13			1		79.1		0	0	7			1.01	1						0		0	0	0	0	0.2	52	1	0	0	0	0	0	0	Cystitis
		61	14	38	22	9.5	106	0.9		66	113	0	0.5	7.5	4.7	143	1.021	2	0.7					2	5	0	0	0	0.5	0.1	62	0	0	0	0	0	0	0	Cystitis
	4.6	50	24	20	20.6		108	1.6	0.2	51.3	111	0	3	6.5	4.54	146	1.008		0.7	272	7	520		0	7	0			2	0.1	68	1	0	0	1	1	0	0	Cystitis
			21	22	21			1.9	0.1	34	86	0	0	6	3.9	139	1.014	0	0.7					0	10.3	0	0	0	0	0.2	68	1	1	0	1	0	0	0	Cystitis
	5.05	53	41	25	11.3	9.08	106	1		99.4	74	0	0	5.5	3.56	139.5	1.021		0.87	305		67		2	6.01	0			0	1	31	1	0	0	0	0	0	0	Cystitis
			12	14	8.1		107.1	0.81		78.3	108	0	3	7	3.6	140	1.019		0.5	283		112		6	4.5	0			0	0.2	45	0	0	0	0	0	0	0	Cystitis
	4.4			28	11			0.8		99.3	105	0	1	6.5			1.031	0	0.8		6.3			0	5.5	0	3	0.5	0.5	1	64	1	0	1	0	0	0	0	Cystitis
	3.3	62	38	24	58		113	5.1	0.1	8.2	133	0	3	6.5	3.5	142	1.015	3	0.3	150	4.9	160		3	4.5	0	0.5	0	3	0.2	80	0	1	0	0	0	0	0	Cystitis
	4.8	48	12	15	8	9	114.5	0.7	0.3	49	108	0	0.5	5	3.78	141.5	1.015		1	271	5.8	339		2	7.6	0			2	0.1	74	0	1	1	0	0	0	0	Cystitis
	3.1	51	12	12	55	9.1	118	9.1	0.1	21.4	167	0	0.5	6.5	3.5	137	1.009	0	0.5	182	4.6	119		0	4.7	0	1	0	3	0.1	70	0	1	0	0	0	0	0	Cystitis
				22	12		107	0.8		73.2	142	0	3	6	3.7	141	1.009	2	0.7					3		0	0	0	0.5	0.1	69	0	0	0	0	0	0	0	Cystitis
			11	22				0.8		71.7	92	0	1	6.5	4.3		1.02	0.5		206		292		3	4.5	0	0	0	0	0.1	73	0	0	0	0	0	0	0	Cystitis
	3.5	43	4	11	64	9.9	109	2.2	0.1	6.9	94	0	3	5.5	4.6	142	1.016	0	0.7	239	7	353		0	8.3	0	0	0	3	0.1	60	1	1	0	0	0	0	0	Cystitis
	2.9	94	19	44	10	8.8	108	0.8	0.6	69.2	99	0	3	6.5	3.6	135	1.023	0	1.9	168	6.5	151		1	4.9	0	0	0	2	1	58	1	0	1	1	1	0	0	Cystitis
			20	23	35	8.4	103	1.3		55.8	163	0	3	6	3.5	142	1.009	2		231		190		0	6.4	0	0	0	0	0.1	71	1	1	1	0	0	0	0	Cystitis
		82	15	21	8		102	0.7	0.1	104.6	135	0	0	8	3.6	140	1.012	0.5	0.8			95		12		0	1	0	0	0.2	57	0	0	0	0	1	0	0	Cystitis
	4.5		28	28	13			1	0.1	70	90	0	3	8	4.4	133	1.016		0.9	187	6.6	74		6	5	0			0.5	0.2	58	1	0	0	0	0	0	0	Cystitis
	3.1	67	34	20	9	8.2	112	1.3	0.1	72.7	154	0	0	7	3.19	137.2	1.002	0	0.5	205	5.2	180		0	8.2	0	0	0	0.5	1	53	1	1	0	0	0	0	0	Cystitis
			31	20	11		101.3	0.7		115.4	109	0	2	6.5	4.68	137.1	1.024			188		35		0	4.47	0			0	0.2	64	1	0	0	0	0	0	0	Cystitis
			25	27	20			0.9		84.7	131	0	2	5	3.7	138	1.009	0		197		134		0	5.7	0	0	0	0	0.2	68	1	0	0	0	0	0	0	Cystitis
	3.9	54	11	21	87	8.2	104	16.9	0.1	3.7	113	0	1	5	4.9	140	1.006	0	0.9	186	7.5	234		1	4.8	0	0.5	0	3	0.1	67	1	0	0	0	0	0	0	Cystitis
	3.8	124	57	34	11	10	108	0.9	0.2	97.1	65	0	0	5.5	3.8	140	1.009	0.5	0.6	185	7.4	84		0	9	0	0	0	0	0.2	40	1	0	0	0	0	0	0	Cystitis
		54	18	17	15	9.5	107	0.8	0.1	38.5	95	0	2	5.5	4.4	142	1.018	2	1	208		256		0	4	0	0	0	2	0.2	61	0	0	0	0	0	0	0	Cystitis
			12	14	10		104	0.6		118.3	104	0	2	6	4	138	1.015	1						19	3.3	0	0	0	2	0.1	36	0	0	0	0	0	0	0	Cystitis
					9		110	0.7		103.7	82	0	0	6.5	4.2	140	1.005	1						0		0	0	0	0	0.1	32	0	0	0	0	0	0	0	Cystitis
	3.7		16	19	14	9	111	0.7		89.7	93	0	2	5.5	3.4	143	1.018	0		299	6.2	58		0	4.9	0	0	0	2	0.1	51	0	0	0	0	0	0	0	Cystitis
			38	28	9.6		105	1.14		68	107	0	0	7	4.19	139.4	1.005							0	6.05	0			0	0.2	55	1	0	0	0	1	0	0	Cystitis
	4.6		21	19	11	9	106	0.9		84.4	102	0	0	5.5	4.6	141	1.023	0		165	7.8			0	7.1	0	0	0	0	0.2	67	1	0	0	0	1	0	0	Cystitis
			61	48	22			0.9	0.2	98.4	125	0	0	5	4.23	142	1.015		0.8	129		94		0	7.1	0			0	0.2	48	1	0	0	0	0	0	0	Cystitis
	3.1	78	12	31	8		106	0.4	0.1	134.1	95	0	3	6	3.4	138	1.014	0	0.6	111	5.9	71		3	1.4	0	0	0	0	0.1	56	0	0	0	0	0	0	0	Cystitis
	4	47	21	20	17	8.9	106	0.7	0.1	105.5	108	0	3	6.5	4	139	1.009	2	0.4	146	6.1	109		0	7.1	0	0	0	3	0.2	59	0	1	1	0	0	0	0	Cystitis
	4.8	74	20	23	13		104	0.9	0.2	100.7	101	0	3	5.5	3.8	140	1.013	1	1.3	179	6.9	78		0	8	0	0	0	0	0.1	60	1	1	0	0	0	0	0	Cystitis
	4.8	54	13	13	21		106	1.1	0.1	84.1	118	0	1	6	3.3	137	1.004	0.5	1.1	219	6.6	92		0	5.6	0	0	0	0	0.1	75	0	0	0	0	0	0	0	Cystitis
				22	14			1.1		74.5	125	0	0	7	4.2	138	1.021	3						0		0	0	3	0	0.2	48	1	0	0	0	0	0	0	Cystitis
	4.7		17	14	10.5	9.5	105	1.14		85		0	3	6	4.2	138	1.016	0.5		195	7			0	7.27	0	0	0	0.5	0.1	43	1	0	0	1	1	1	0	Cystitis
				33	13			1		92	108	0	0	5	4.23	137	1.022	0						1		0	0	0	0	0.2	51	1	0	0	0	0	0	0	Cystitis
	4.6	72	16	27	12	9.2	103	1.4	0.2	66.4	111	0	0	7	4.4	141.8	1.014	0	1.2	210	7	75		0	6.6	0	0	0	0.5	0.2	48	1	0	0	0	1	0	0	Cystitis
	3.7		19	22	48	8.5	97	5.23		100.5	437	0	1	5.5	3.56	130	1.019	0		228	5.4	132		8	5.3	0	0	0	3	0.1	73	0	0	0	0	0	0	0	Cystitis
			12	15	60			7		7.9		0	3	6.5			1.015	0						0		0	0.5	0	1	0.2	71	1	0	0	0	0	0	0	Cystitis
	3.3	85	45	39	11.6		105	0.9	0.3	92.9	99	0	1	6	3.7	139.8	1.017		1.1	108				0	9	0			0	1	53	1	1	1	1	1	0	0	Cystitis
	5	64	16	24	14	9.2	105	1	0.3	84.7	104	0	0	5.5	4.2	141	1.024	1	0.9	148	6.2	114		5	7.3	0	0	0	0.5	0.1	72	1	0	0	0	0	0	0	Cystitis
			12	12	13		111	0.4		171.2	94	0	0.5	5.5	4	141	1.021	1						3		0	0	0	0	1	58	0	0	0	0	0	0	0	Cystitis
			34	17	11		105.2	0.8		93	92	0	0.5	6.5	3.89	140.7	1.02							0	5.73	0			0	0.1	42	1	1	0	1	1	0	0	Cystitis
			18	27	16	10		1		72.7	131	0	0	6	4.3		1.019	0		224		106		0	6.3	0	0	0	0	1	48	1	0	0	0	0	0	0	Cystitis
	4	107	457	356	8		108	0.7	0.4	97	106	0	0	7.5	2.9	139	1.012		2	159	6.7	101		5	4.9	0			0	0.1	40	0	0	0	0	0	0	0	Cystitis
	4.8	48	24	25	17	9	107	0.5	0.3	87.6	91	1	0.5	7	3.78	141	1.024		1.1	229	7.3	157		8	3.1	0			0.5	1	60	0	0	0	0	1	1	0	Cystitis
			12	17	14			0.7		90.6		0	3	6.5			1.02	2						0		0	0	0	0	1	53	0	0	0	0	0	0	0	Cystitis
	3.5	150	11	94	47	9.3	107	3.1	9.8	10.2	227	1	0.5	5	6	131	1.015	3	1.2	176	6.3	96		0	6.3	0	0	1	1	1	80	1	1	0	1	0	0	0	Cystitis
			48		13		107	0.9		83.2	119	0	3	6.5	3.7	137	1.021			188		164		0	4.7	0			3	0.1	80	1	0	0	0	0	0	0	Cystitis
			14	16	20	9.8	105	1.2		72.1	102	0	2	5.5	3.9	141	1.025	0						10		0	0	0	2	0.2	48	1	0	0	0	0	0	0	Cystitis
			60	33	14		103	0.5		131.8	90	1	3	8.5	4.6	138	1.017	3		127		158		0	11.1	0	0	0	2	0.1	56	0	0	0	0	0	0	0	Cystitis
	3.74	59	17	19	13.5	8.4	103.6	0.9	0.11	79.6	119	0	3	5	4.1	135	1.021		1	131	6.9	141		0		0			0	0.2	68	1	0	0	0	0	0	0	Cystitis
			20	12	7		102	0.6		107.2	86	0	2	5.5	4.4	140	1.013	0						3		0	0	0	0	0.1	55	0	0	0	0	0	0	0	Cystitis
	3.05	146	51	19	13	8.57	95.9	4.76	0.3	6.4	112	0	3	8.5	3.6	138	1.02		0.78	166	6.4	145		0	4.58	0			3	0.1	76	1	1	1	0	0	0	0	Cystitis
			44	29	17			0.8		73.7	156	1	0	5.5	3.9	136	1.018	2						8		0	0	0	0.5	0.2	60	0	0	0	0	0	0	0	Cystitis
	4.7	43	10	22	11		106	0.7	0.2	76.6	85	1	2	5.5	3.8	135	1.013	0.5	0.9	224	7.2	63		31	4.4	0	0	0	0	0.2	52	0	0	0	0	0	0	0	Cystitis
	5	40	64	27	8			0.9	0.3	107.1	103	0	0	5			1.024	0	1.4	169	8.2	199		0	7.4	1	0	0	1	1	44	1	0	0	1	1	0	0	Cystitis
	5	62	25	24	8		103	1	0.1	81.9	101	0	0	7	4.1	141	1.019	0	0.9	256	7.4	301		2	6.6	0	0	0	0	0.2	48	1	0	0	0	0	0	0	Cystitis
												0	0	7			1.012	0						2		0	0	0	0	0.1	44	1	0	0	0	0	0	0	Cystitis
								0.9		96.6		0	3	8			1.022	1						0		0	0	1	1	1	40	1	0	0	0	0	0	0	Cystitis
	2.8	130	17	18	30	8.3	106	2.1	0.2	69.9	166	0	3	5.5	5.2	140	1.015	3	0.7	233	4.3	201		1	5.7	0	0	0	2	0.2	77	0	0	1	1	0	0	0	Cystitis
				19	8		106.1	1.04		86.1		0	0	6.5	3.8	138.8	1.01	1						1		0	0	0	0	0.2	35	1	0	0	0	0	0	0	Cystitis
	4.5	69	16	28	11	8.8	102	0.6	0.1	112.8	122	0	0	5	3.8	142	1.005	0	0.9	198	6.7	123		0	6.5	0	0	0	0	0.2	68	1	0	0	0	0	0	0	Cystitis
			46	66	15		103	0.5		107.6	107	0	2	5	3.8	141	1.015	0		176		464		0		0	0	0	0	0.2	50	0	0	0	0	0	0	0	Cystitis
					67.5	8.71		1.79		38.5		0	0.5	5	4.1	139.2	1.014							0	5.3	2			1	0.2	67	1	0	0	0	0	0	0	Cystitis
			15	21	8		104	0.6		113.8	94	0	0.5	6.5	3.4	141	1.022	0.5						3		0	0	3	0	0.2	39	0	0	0	0	0	0	0	Cystitis
				23	9			1.11		57.4	118	0	0.5	6.5	4.18	136.3	1.013							0		0			2	0.2	43	1	0	0	0	0	0	0	Cystitis
					13			0.8		110		0	0	7.5			1.014							0	3.4	0			0	1	38	1	0	0	0	0	0	0	Cystitis
			26	27	11	10	106	1	0.2	73.2	214	0	3	6		139	1.028	1	1					0	5.5	1	3	0	3	0.2	76	1	0	0	0	0	0	0	Cystitis
			23	17	11.3		107.5	1.1		85.7	88	0	0	7.5	3.82	139.9	1.01							0	7.79	0			0	0.2	54	1	0	0	1	1	0	0	Cystitis
				22				0.81		70.5	206	0	3	5.5	3.43	135.5	1.005							6		1			2	0.2	70	0	0	0	0	0	0	0	Cystitis
					14			0.9		92.5		0	0	5			1.023	0						1		0	0	0	0	0.2	44	1	0	0	0	0	0	0	Cystitis
2	4.6	82	23	22	23	9.6	108	1.1	0.2	77	120	0	0	6.5	3.7	141	1.024	0	1.7	203	6.8	106	0	0	6.7	0	0	0	0.5	0.1	67	1	0	0	0	0	0	0	Kidney
2.1	4.6	43	21	19	12	9.3	106	0.7	0.1	84	107	0	0	5.5	4.2	136	1.022	0	0.9	275	7.8	106	36	8	4	0	0	0	0	0.1	68	0	0	0	0	0	0	0	Kidney
1.5	3.2	120	22	27	9	7.1	98	1.7	0.1	55.1	95	0	0	6	5.9	120.1	1.014	0	0.7	186	7.2	57	0	0	4.3	0	0	0	0	0.1	72	1	0	0	0	0	0	0	Kidney
1.2	3.7	37	13	40	111	8.8	99	1.8	0.4	9.8	140	0	1	6	3.3	136	1.016	0	0.7	171	6.2	173	11	4	10.8	0	0	0	3	0.1	77	0	1	1	1	0	0	1	Kidney
1.9	4.4	52	21	26	17	8.9	110	0.9	0.1	57.4	87	0	0	7	4.4	141	1.027	2	0.7	221	6.6	73	5	2	5.8	0	0	0	0	0.1	65	0	0	0	0	0	0	0	Kidney
1.4	4.4	138	16	14	11	9.3	102	0.7	0.1	131.8	238	0	0	6	4.5	132	1.028	1	0.6	266	7	122	60	43	5	0	2	3	3	0.1	56	0	0	0	0	0	0	0	Kidney
2.1	4.2	57	14	15	12	9.6	107	0.8	0.1	86.3	101	0	0	6	3.7	145	1.022	0	1.2	239	6.7	41	11	3	5.6	0	0	0	0	0.1	66	0	0	0	0	0	0	0	Kidney
2	3.9	57	34	26	67	9.9	107	11.1	0.1	13.4	106	0	3	7	5.7	134	1.044	0	0.9	157	6.4	130		43	7.6	0	0.5	0	3	0.1	67	0	1	0	0	0	0	0	Kidney
1.5	4.3	49	22	31	11	9.2	101	0.6	0.1	87.2	137	0	0.5	8	4.1	139	1.01	0.5	0.6	172	7.6	150	3	5	5.3	0	0	0	0	0.2	56	0	1	1	0	0	0	1	Kidney
1.8	4.2	64	20	19	16	8.8	109	1.1	0.2	60.6	88	0	0	5.5	4.5	138	1.025	0	1.2	174	6.4	57	3	0	5.8	0	0	0	0	0.2	68	1	0	0	0	0	0	0	Kidney
1.5	4.6	62	34	26	8	9.4	103	1.3	0.2	62.5	82	0	0	5.5	4.2	137	1.028	0	0.6	157	7.3	59	0	2	4.2	0	0	0	0.5	0.2	41	1	0	0	0	0	0	0	Kidney
	4.48		19	32	7.3		107	0.73		84.8	95	0	0	5.5	4.41	138.7	1.008		0.57				3	0	4.69	0			0	0.2	62	0	0	0	0	0	0	0	Kidney
1.2	4.1	47	19	20	21	9.1	107	0.5	0.2	74.2	154	0	0	6	4.1	140	1.012	0	0.9	192	7.4	51	11	2	6.5	0	0	0	0	0.1	66	0	0	0	0	0	0	0	Kidney
1.7	3.7	87	21	23	22	9.7	105	1.4	0.1	47	151	0	0	6	4.4	143	1.023	0	0.7	201	6.5	85	3	0	2.9	0	0	0.5	0.5	1	67	1	1	1	0	0	0	0	Kidney
2.3	5	45	51	31	11	9.7	107	1.5	0.2	50.6	95	0	0	6	4.2	141.7	1.026	0	1.1	125	6.9	135	0	0	6.8	0	0	0	0	0.1	50	1	1	0	0	0	0	0	Kidney
2.1	4.4	56	59	16	24	9.9	104	1.6	0.1	53.3	174	0	0	5.5	3.9	140	1.022	0	0.4	177	6.1	91	0	2	4.2	0	2	0.5	1	0.2	80	1	1	1	0	0	0	0	Kidney
2.2	4.3	48	37	27	15	9.5	107	1.2	0.1	86	152	0	0	6.5	4.4	139	1.015	1	0.7	226	7	78	15	14	6.4	0	0.5	0	0	0.2	65	0	0	0	0	0	0	0	Kidney
1.9	4.5	123	32	37	8	9.9	104	0.6	0.1	62.4	217	0	0	5.5	3.5	140	1.017	0	0.9	154	6.8	164	5	3	5.7	0	0	0	0	0.1	75	0	0	0	0	0	0	0	Kidney
1.2	4.1	80	13	17	29	9.7	103	0.9		27.2	100	0	0	5	4.4	138	1.019	0		213	8.1	129	0	2	5.4	0	0	0	0	1	79	0	0	0	0	0	0	0	Kidney
1.9	4.3	47	20	77	10	10.1	107	1.4	0.1	74.5	104	0	0	6.5	4.3	139	1.015	3	0.5	114	7.6	182	63	2	3.5	0	0	0	0	1	68	1	1	0	1	0	0	0	Kidney
2.3	4.3	39	55	18	19	9.6	107	0.6	0.1	108.2	82	0	2	5	4.6	140	1.018	2	0.4	179	6.1	91	11	8	4.7	1	0	0	0	0.2	53	0	0	0	0	0	0	0	Kidney
0.9	3.9	94	17	13	10	9.6	105	1.1	0.1	77	98	0	3	5.5	3.5	133	1.016	0	0.4	149	8.1	137	11	5	8.2	0	0	0	1	1	63	1	0	1	0	0	0	0	Kidney
2	4.4	66	11	16	20	9.4	106	0.9	0.3	63.9	124	0	1	5	3.9	140	1.018	0.5	1.8	255	7.1	90	87	0	6.1	0	0	0	0	0.2	60	0	0	0	0	0	0	0	Kidney
1.9	4.5	64	8	14	24	9.2	103	1.2	0.2	55.3	85	0	0	5.5	4.3	138	1.021	0.5	0.9	140	7	58	9	3	5.3	0	0	0	0	0.2	68	0	1	0	0	0	0	0	Kidney
1.6	3.2	48	20	37	24	8	98	2.2	0.1	54.9	101	0	0	5.5	4.4	136.3	1.019	0	1	123	6.7	97	0	0	6.8	1	0	0	0	1	70	1	0	0	1	1	0	0	Kidney
1.6	3.59	58	16	16	125.7	8.8	92.1	10.4	0.08	9.8	77	0	0.5	6	3.7	141	1.01	0	0.48	156	5.03	181	0	0	5.8	0	0	0	2	0.1	80	1	1	1	0	0	0	0	Kidney
1.7	4.1	66	6	15	16	9.4	110	0.9	0.4	117.2	142	0	0	6	3.5	136	1.01	0	1.1	186	7.2	283	0	0	5.6	0	0	0	0	1	64	1	0	1	1	1	0	0	Kidney
1.4	4.6	77	12	13	22	9.2	101	1.7	0.1	45.3	104	0	0	5	4.9	138	1.015	0	0.6	161	6.7	75	9	3	3.4	0	0	0	0.5	0.2	80	1	0	0	0	0	0	0	Kidney
1.4	3.8	16	73	81	5	7.8	107	0.6	0.3	77.3	126	0	0	5	2.9	145	1.016	0	1.3	212	7.8	60	0	0	6.5	0	0	0	0.5	0.1	63	1	0	0	1	1	0	0	Kidney
1.3	4.2	74	40	26	25	9.2	104	1	0.2	97	100	0	0	5.5	3.9	141	1.02	0.5	1.1	121	7.5	115	0	0	6.1	0	0	0	0	0.2	67	1	1	1	1	0	0	0	Kidney
1.7	4.5	71	19	20	19		107	1.5	0.1	59.2	130	0	0	7	4.4	138	1.014	0	0.5	163	7.1	71	6	0	4	0	0	0	0	0.1	78	1	1	1	0	0	0	0	Kidney
		77	23	19	17	8.6	109	0.7		75.3	110	0	0.5	6.5	3.7	142	1.016	0.5	0.8	233		95	5	27	7.8	0	0	0	0	0.1	63	0	0	0	0	0	0	0	Kidney
			44	32	12	9.3		0.7		100	91	0	3	5.5	3.8	139	1.027	0.5	0.8	164		70	12	4	5.8	0	0	0	1	0.2	60	1	1	0	0	0	0	0	Kidney
1.8	4.9	35	80	44	13		104	1.9	0.1	44.7	155	0	0	5	4.1	137	1.014	0	0.7	104	7.8	109	0	0	8.1	0	0	0	2	0.2	66	1	0	0	0	0	0	0	Kidney
1.6	4.4	107	29	27	16	8.7	104	1.3	0.2	97.6	121	0	0.5	5	4.2	136	1.019	0	0.8	210	6.5	155	0	0	5.1	0	0	0.5	0	1	65	1	1	0	1	0	0	0	Kidney
1.7	3.7		33	37	54	9	109	2.4		22.2	89	0	1	5	4.8	136	1.012	0	0.6	152	6.7	80	0	0	6.6	0	0	0	1	0.2	63	1	1	0	0	0	0	0	Kidney
1.4	2.3	203	254	173	29	7.4	108	1.7	1.5	39.9	235	0	0	5	3.7	130	1.017	0	1	149	6.3	71	3	1	4.5	0	3	0	1	0.2	74	1	1	1	1	1	0	0	Kidney
1.8	3.7	160	47	32	25	8.6	110	0.8	0.1	305.8	76	0	1	6.5	4	141	1.016	0.5	0.5	152	5.5	57	6	1	5.4	0	0	0	0	0.2	62	1	0	0	1	1	0	0	Kidney
2.6	4.7	41	21	33	28.3	7.58	106.3	1.4	0.1	47.3	222	0	1	5	3.4	139.5	1.021		0.5	147	6.5	183	54	1	7.4	0			0	1	65	1	1	0	1	0	0	0	Kidney
1.6	4.2	83	18	22	30	8.9	107	1.5	0.1	39.5	119	0	0	6.5	4.6	134	1.017	0	0.9	198	6.8	134	5	2	6.5	0	0	0	0	0.1	78	1	1	0	1	0	0	0	Kidney
2	4.7	69	43	27	18	9.6	104	1	0.2	82.5	114	0	0	6	4.6	137	1.017	0	1.1	178	6.3	84	0	0	3.7	0	1	0	0	0.1	76	1	1	1	0	0	0	0	Kidney
1.8	3.7	97	23	26	15	8	105	1.2	0	86	134	0	2	5.5	4.2	136	1.014	0	0.5	200	6.9	296	0	0	6.8	0	0	0	0.5	1	72	1	0	1	1	1	0	0	Kidney
2	4.6	31	16	18	21	9.6	102	1.5	0.2	76.2	176	0	0	5.5	4	142	1.007	0.5	1.1	193	7	142	0	1	4.7	0	0	0	0.5	0.2	62	1	0	0	0	0	0	0	Kidney
2	4.4	65	20	16	12	10	103	1.4	0.1	55.8	90	0	0	6.5	4.4	139	1.008	0.5	0.9	204	7.1	97	3	0	6.4	0	0	0	0	0.2	64	1	0	0	0	0	0	0	Kidney
1.5	4.3	49	31	21	11	10	107	1.2		77.6	110	0	0.5	7	3.9	140	1.006	0	0.5	187	7.1	89	0	0	9.9	0	0	0	0	0.2	60	1	0	0	0	0	0	0	Kidney
	2.6		105	34	19	9.6	98.3	1.8	0.2	50.4	127	0	0.5	6.5	5.5	136	1.006	0.5	0.6				3	1	9.3	0	0	0	0.5	0.2	68	1	0	0	0	0	0	0	Kidney
2.4	4.9	61	20	31	17	9.6	107	1.3	0.1	68.3	118	0	0.5	5.5	3.8	140	1.011	0	0.8	160	6.9	118	0	0	7.3	0	0	0	0	0.2	65	1	0	0	1	0	0	0	Kidney
1.8	5.3	71	36	23	12	9.9	102	1	0.2	79.1	92	0	0	6	3.7	142	1.026	0	0.7	132	7.6	171	0	5	5.5	0	0	0.5	0	0.1	52	1	1	1	1	1	0	0	Kidney
1	2.5	72	21	152	18	7.8	104	1.3	0	30.9	106	0	3	6.5	3.8	141	1.011	0	1.2	159	5.9	98	0	0	6.3	0	0	0	1	0.1	65	1	0	0	0	0	0	0	Kidney
1.5	5.1	76	28	22	10	9.6	104	1.3	0.1	62.6	100	0	0	6	5.5	137	1.019	0	1	183	7.7	80		2	7.2	0			0	0.1	63	1	0	0	0	0	0	0	Kidney
2.1	4.5	57	20	38	19.1		106	0.9	0.2	55.6	105	0	0	6	4	136	1.014		2	188	6.7	241	0	0	7.4	0			0	1	70	1	0	0	1	1	0	0	Kidney
			46	41	18		106	0.7		49.1	97	0	0	5	4	138	1.018	2		151		45	6	2	4.8	0	0	0	0	0.2	72	0	0	0	0	1	0	0	Kidney
1.7	4.1	50	14	15	18		106	0.6	0.1	88.3	102	0	0.5	5.5	4	140	1.014	0.5	1.3	197	6.5	127	11	0	5	0	0	0	1	0.1	57	0	0	0	0	0	0	0	Kidney
2.2	4.9	44	71	34	16	9.2	105	1.1	0.18	69.8	126	0	0	6	4.9	142	1.017	3	1	168	6.7	60	5	0	6.8	0	0	0	0	0.2	54	1	1	0	0	0	0	1	Kidney
1.7	4.1	49	16	22	12	8.9	105	1.5	0.1	95.3	108	0	0	5.5	4.7	142	1.011	0	0.8	145	7.1	72	0	1	7.1	0	0	0	2	0.1	77	1	1	0	0	0	0	0	Kidney
	4.1	70	26	26	40	8.5		1.3		10.2	163	0	0	6	5.1	138	1.017	0	0.4	190		149	5	0	4	0	0	0	2	0.1	78	1	0	0	0	0	0	0	Kidney
1.5	4.4	50	11	19	9	8	104	0.9	0.1	92.7	88	0	0	6	4.2	138	1.008	0	0.8	160	6.8	37	18	70	3.5	0	0	0	0.5	0.2	47	0	0	0	0	0	0	0	Kidney
1.9	4.52	82	35	24	18	9.6	103	1.4	0.1	45.8	113	0	0	6	4.8	140	1.006	0	0.7	101	7.4	88	0	0	7	0	0	0	0	0.2	36	1	0	0	0	0	0	0	Kidney
1.8	4.6	66	25	18	33		105	0.6		62.8	129	0	0	7	3.9	140	1.015	0.5	1.1	208	7.2	762	5	5	5.3	0	3	0	0	1	69	0	0	0	0	0	0	0	Kidney
2.2	4.4	56	15	14	21	9	104	0.9	0.14	46.8	117	0	3	6	4.4	144	1.011	0	0.82	133	6.74	117	0	0	5.3	0	0	0	0	0.1	68	1	1	0	1	0	0	0	Kidney
1.1	3.7	56	24	79	21	8.8	106	1	0.1	65.8	108	0	0	6.5	3.8	140	1.011	1	0.7	200	6.2	76	11	2	6	0	0	0	2	0.2	77	1	0	0	0	0	0	0	Kidney
1.3	4.6	76	10	16	44	8.9	103	1.2	0.1	78.8	111	0	0	5	4.1	138	1.016	0	0.56	162	7.2	161	0	0	7.3	0	0	0	2	0.2	47	1	1	0	1	0	0	0	Kidney
2.5	4.7	67	35	20	9	9.5	105	1.2	0.1	63.6	111	0	0	5	3.9	143	1.015	0	1.1	197	6.7	91	5	0	4.1	0	0	0	0	1	63	1	0	0	0	0	0	0	Kidney
2.3	4.7	42	56	30	16	10	104	1.4	0.2	44.8	95	0	0	6	4.2	140	1.012	1	0.7	245	6.9	232	0	2	4.8	0	0	0	0	0.1	65	1	0	0	0	0	0	0	Kidney
1.8	4.3	60	18	24	20	8.9	110	0.9	0.2	62.6	109	0	3	6.5	3.2	141	1.015	0	0.8	251	7	127	0	1	8	0	0	0	0	1	75	0	1	0	0	0	0	0	Kidney
			34	27	17	9.78	104	1	0.16	66.6	99	0	1	6	3.99	139.8	1.018		0.99	228		148	6	0	5.2	1			1	1	69	1	0	0	0	0	0	0	Kidney
2.5	4.5	43	13	20	55	9.2	109	2.2	0.1	15.9	87	0	0.5	6	4.7	140	1.012	0	0.7	187	6.3	260	0	5	5.5	0	0	0	3	0.1	69	1	1	0	1	1	0	0	Kidney
	4.47	54	12	20	13	9.3		1.53	0.16	55.8	206	0	0	7	3.92	141.1	1.024	1	0.27				78	2		0	0	0.5	0	1	67	0	0	0	1	1	0	0	Kidney
0.8	3.4	111	16	17	52	9.4	96	9.2	0.2	7.9	90				4.8	134.9			0.8	135	7.6	70			6.5						51	0	0	0	0	0	0	1	Kidney
1.8	4.6	79	10	20	14	9.7	107	1.4	0.2	51.9	163	0	0	5.5	4	138	1.01	0	1.1	215	6.9	157	0	0	3.1	0	0	0	0	0.2	61	1	1	0	1	0	0	0	Kidney
1.8	3.9	73	40	18	72	11.2	92	1.2	0.2	8.9	225	0	0	6	4.2	156	1.016	0	0.9	199	5.9	92	0	0	4.4	0	0	0	3	0.1	59	1	0	0	0	0	0	0	Kidney
			21	23	38		105	1.6		35.7		0	0	6.5	4.3	139	1.009	0		183		141	0	1	5.7	0	0	0	0	0.2	61	0	1	1	0	0	0	0	Kidney
2.1	4.8	54	14	17	14		104	0.7	0.2	90.4	109	0	0	6.5	4.4	140	1.019	0	1.2	217	7.1	138	5	0	6.9	0	0	0	0	0.1	58	1	0	0	0	0	0	0	Kidney
2	4.3	56	57	32	9		107	1.1	0.2	49.7	106	0	0	6.5	4.5	139	1.006	1	1.2	238	6.5	60	0	0	5	0	0	0	0	0.2	72	0	1	0	0	0	0	0	Kidney
1.8	3.5	171	49	118	13	9.4	106	1.1	0.1	63.1	157	0	2	6.5	4	140	1.027	0	0.9	179	5.7	136	0	0	3.9	0	0	0	0	0.2	60	1	0	0	0	1	0	0	Kidney
1.8	4.2	103	17	24	15		106	0.9	0.2	54.2	148	0	2	6.5	3.7	142	1.011	3	0.9	154	6.8	147	5	1	5.5	0	0	0	0.5	0.2	75	0	1	0	0	0	0	0	Kidney
	4.7	77	11	14	14	9.94	111.6	1.2	0.1	49.1	110	0	0	5.5	3.8	143.9	1.011		0.4	170		120	12	7	8.1	0			0	0.2	75	0	0	0	0	0	0	0	Kidney
2.5	4.5	62	44	16	18.9	9.01	104	1.48	0.2	32	178	0	0	6	3.9	134.8	1.017		0.68	193	5.73	145	0	0	5.8	0			0	1	73	1	1	1	1	0	0	0	Kidney
1.9	4.96	54	14	22	73	8.5	114	6.62	0.1	2.9	117	0	0	6	4	139	1.014	0	0.62	199	6.5	155	0	0	7	0	0	0	2	0.1	77	0	0	1	0	0	0	0	Kidney
2.8	5	47	19	22	15	10.2	104	1.6	0.2	51.9	85	0	0.5	6	5.1	139	1.024	0	0.9	211	7	98	5	0	5.9	0	0	0	0	0.2	59	1	0	0	0	0	0	0	Kidney
1.4	4.2	135	13	20	50	9.4	101	10.2	0.1	52.2	132	0	0.5	6.5	4.9	142	1.02	0	0.7	191	6.8	231	15	0	7.6	0	0	0	3	0.2	69	1	1	1	1	1	0	0	Kidney
1.6	4.6	93	40	29	11	9.3	104	0.8	0.2	111.3	104	0	1	6.5	3.8	138	1.005	0	1.2	122	7.5	59	0	11	6.8	0	0	0	0	1	39	1	0	0	1	1	0	0	Kidney
1	3.4	41	25	25	13	7.9	103.9	1	0.4	62.6	103	0	3	5	3.84	140.4	1.03	1	0.85	163	6.11	106	3	1	6.72	1	0	0.5	2	1	62	1	1	1	1	1	1	0	Kidney
	4.5	73	78	33	14	9.3	103	1	0.1	74.1	185	0	0	6	4	140	1.016	2	0.8	178		71	0	3	5.2	0	0.5	0	0.5	0.2	71	1	1	1	0	0	0	0	Kidney
1.9	4.6	49	13	18	18	9.8	106	1	0.2	52.2	157	1	0	5.5	4.5	142	1.035	0	1.2	247	7	499	3	0	7.9	0	0	0	0	1	62	1	1	1	0	1	0	0	Kidney
1.3	3.9	48	19	20	91	7.9	96	1.7	0.1	8.6	322	0	1	6	4.7	134	1.026	0	0.4	278	6.8	288	0	2	5.4	0	0.5	0	2	0.1	62	1	1	1	1	1	0	0	Kidney
1	3.6	69	12	22	20	8.2	109	1	0.1	11.3	114	0	0	5	4.7	138	1.021	0	0.8	120	7.1	77	84	2	6.3	0	0	0	1	0.2	79	1	1	0	0	0	1	0	Kidney
1.8	3.1	114	7	63	13.1	8.8	105.1	1.1	0.1	88.6	98	0	2	7	4.4	140.7	1.015	0	0.5	192	5.6	107	5	2	3.41	0	0	1	3	1	55	1	0	1	1	0	0	0	Kidney
2.1	4.6	60	17	17	14		101	0.7	0.1	114.3	113	0	0.5	5.5	4.1	135	1.015	0	1	192	6.8	58	0	0	7.3	0	0	0	2	0.1	65	1	1	1	1	0	0	0	Kidney
0.8	2.5	68	85	27	10.4	7.57	96	0.6	0.1	140.9	225	0	0	6	4.7	127.6	1.05		0.7	91	6.7	84	0	0	3.48	1			1	1	54	1	0	1	0	0	0	0	Kidney
2.1	3.7	94	311	47	9.5	8.9	98.3	1.3	0.3	68.1	95	0	0	5.5	2.87	129.3	1.016	0.5	1.22	116	6.8	90	0	2	5.9	1	0	0	0	1	73	1	0	0	0	1	0	0	Kidney
1.1	2.8	80	32	93	7	8.6	104	0.7	2.9	122.1	149	1	2	5.5	3.9	139	1.021	0.5	0.9	144	5.3	55	0	5	4.8	1	3	0	1	1	53	1	0	1	0	0	0	0	Kidney
2	4.13	28	20	21	36	9.8	103.9	1.3	0.11	66.6	154	0	0	6	4.8	138	1.033		0.55	205	6.09	132	0	0	7	0			2	0.1	79	1	1	1	0	0	0	0	Kidney
1.6	4.3	68	14	14	18	9.1	108	1.8	0.1	45.8	97	0	0	5.5	4.1	139	1.016	0	0.5	200	6.8	199	0	0	8.8	0	0	0	0	1	52	1	0	0	1	1	0	0	Kidney
	3.4		31	24	18	8	107	0.9		49.3	106	0	0	6	3.6	138	1.018	0					0	0	7.8	0	0	0	1	0.2	58	1	0	0	0	1	0	0	Kidney
1.8	4.1	52	10	22	20	9.7	103	1.5	0.2	54.6	140	0	0	7	4.4	148	1.008	0	0.6	191	6.7	85	22	0	8.2	0	0	0	0	0.1	78	1	0	0	0	1	0	0	Kidney
2	4.5	64	19	14	18	8.9	104	1.3	0.2	58.2	88	0	3	5	3.9	139	1.017	0	0.9	202	6.9	126	3	3	7.2	1	0	0	3	0.2	53	1	0	0	1	0	0	0	Kidney
1.7	4.7	69	16	20	17	9.3	106	1.2	0.1	40	99	0	0.5	5.5	4.8	141	1.009	1	0.9	230	7.4	90	12	4	7	0	0	0	1	0.2	75	0	0	0	0	0	0	0	Kidney
1.6	4.3	84	21	21	17	8.8	103	1.1	0.1	60.8	93	0	1	6	3.6	140	1.015	0	1.7	207	7.6	192	15	5	8.1	0	0	0	0	1	67	1	0	0	0	0	0	0	Kidney
2	4	55	22	26	18	9.9	103	1	0.3	82.5	125	0	0	5	4.2	138	1.018	0	1.3	122	6.1	92	0	0	5.8	0	2	0	0	1	76	1	1	1	1	1	0	0	Kidney
1.7	3.9	39	41	37	11	9.1	107	1.4	0.1	45.7	187	0	0	7	4.6	140	1.018	0.5	0.8	181	6.9	116	11	3	8.8	0	0	0	0	0.2	79	1	1	0	1	0	0	0	Kidney
1.7	4.7	58	17	24	14	9.7	100	1.1	0.1	61.3	87	0	0	7.5	4.7	139.8	1.02		0.9	204	7.4	80	0	0	5.1	0			0	0.2	49	1	0	0	0	0	0	0	Kidney
2.2	4.8	87	37	42	72	11	96	7	0	4.2	107				4.5	137			0.6	219	6.8	50			6.2						55	0	0	0	0	0	0	1	Kidney
2	5.1	53	9	15	12	9.8	102	1	0.1	93.2	83	0	0	6.5	4.4	140	1.021	0	0.7	276	7.1	85	16	74	4.5	0	0	0	0	0.2	50	0	0	0	0	0	0	0	Kidney
1.8	4.6	65	14	21	16	9.5	105	1.4	0.1	59.7	94	0	0.5	6	4.4	137	1.014	0	0.9	191	6.9	77	0	0	7.3	0	0	0	0	0.1	71	1	1	0	0	1	0	0	Kidney
1.8	4.4	50	30	21	25	9.3	103	1	0.1	34.8	155	0	0.5	7	3	134	1.017	0	0.9	148	7.1	218	0	2	4.2	0	3	0	1	0.1	79	1	1	1	0	0	0	0	Kidney
2.1	4.6	31	21	20	6	8.8	103	0.6	0.1	113.1	95	0	0	7.5	4.3	135	1.019	2	0.6	179	6.9	23	9	1	2.9	0	0	0.5	0	0.2	40	0	0	0	0	0	0	0	Kidney
1.9	3.8	75	24	21	13	7.3	105	2	0.2	73.5	130	0	1	6	3.7	139	1.016	0	0.5	130	5.6	89	0	0	5.8	0	0	0	0	0.2	79	1	1	1	1	1	0	0	Kidney
2	4.5	34	19	14	21	9.7	106	1.1	0.1	56.4	328	0	0	6	4.5	144	1.015	1	0.8	253	7.1	73	6	0	4.5	0	0	0	0	0.2	67	0	0	1	1	0	0	0	Kidney
2.1	4.6	64	30	16	11	9.7	103	0.6	0.2	76.7	156	0	0	6.5	4.2	139	1.023	0	0.5	135	7.4	219	0	0	7.8	0	0	0	0	0.2	59	1	0	0	0	0	0	0	Kidney
1.1	4	75	25	27	23	9.9	100	0.8	0.1	65.5	152	0	0	6.5	3	127	1.013	2	0.7	283	7.6	248	0	1	5.8	0	0	0	0	0.1	64	0	0	1	0	0	0	0	Kidney
2.4	4.81	41	21	28	12	9.2	107	1.4	0.2	39.6	105	0	0	7	4.1	141	1.018	0	0.9	216	7.2	291	0	0	5.1	0	0	0	0	1	62	1	0	0	0	0	0	0	Kidney
1.5	3.2	38	105	59	13	8.9	108	0.8	0.1	77.2	97	0	0	5.5	4	138	1.019	0.5	0.6	216	7.4	79	11	0	4.4	0	0	0	0	0.1	55	0	0	0	0	0	0	0	Kidney
1.7	4.4	64	25	21	15	9	109	1.5	1.5	47.7	93	0	2	5.5	4.4	142	1.017	0	1.8	147	7.3	129	0	2	6.4	0	0	0	0	0.1	72	1	1	0	0	1	0	0	Kidney
1.9	4.9	72	12	13	20	9.2	103	0.9	0.1	83.2	133	0	0	6.5	3.9	140	1.027	0	0.6	200	6.9	146	0	0	6.5	0	0	0	0	1	42	1	0	0	0	0	0	0	Kidney
					10			1.1		72.4	119	0	0	5.5	4.1	138	1.007	0					0	5		0	0	0	0	0.2	47	1	0	0	1	0	0	0	Kidney
2.3	3.6	133	36	105	86	7.6	95	3.9	0.12	7.1	136	0	1	5.5	4.35	143	1.023	0	1	135	5.7	80	0	0	12.42	0	0	0	3	0.2	64	1	1	0	1	1	0	0	Kidney
1.2	4.2	111	15	47	6	9.5	110	0.7	0.1	110.8	100	0	3	6.5	4.6	139	1.016	0.5	0.5	143	7.1	37	5	2	3.8	0	0	0	0	0.1	47	0	0	0	0	0	0	0	Kidney
1.9	4.4	62	12	15	11	10.1	105	1.1	0.1	54.7	87	0	0.5	6.5	3.8	138	1.011	0	0.7	189	7.1	62	11	3	7.3	0	0	0	0	0.1	48	0	0	0	0	0	0	0	Kidney
				16	12	7.7	105	1.6		79.4	206	0	0	5.5	3.5	140	1.033			196		179	0	0	7.3	0			0.5	0.1	54	1	0	0	0	0	0	0	Kidney
2.1	4.1	63	14	19	48	9.4	107	0.9	0.2	27.8	114	0	3	5.5	3.8	138	1.015	0	0.7	114	4.7	110	0	6	5.6	0	0	0	0	0.1	78	0	0	0	0	0	0	0	Kidney
1.1	2.7	71	16	17	18	9	104	1.7	0.2	29.5	154	0	0	6	4.2	133	1.011	0	0.8	226	5.5	226	0	6	10.6	0	0	0	2	0.1	80	1	0	0	0	0	0	0	Kidney
2.1	4.9	63	61	37	19	9.5	105	1.1	0.1	67.4	171	0	0	6	4	143	1.026	0	0.7	217	7.3	280	0	0	8.1	0	0	0	0	0.2	44	1	0	0	1	1	0	0	Kidney
2	4.7	52	19	24	13.9	9.8	106	0.8	0.08	77	102	0	0	5.5	4	142.6	1.003	0	1	184	6.6	67	0	0	6.1	0	0.5	0	0	0.2	60	1	0	0	0	0	0	0	Kidney
	4.7	46	12	17	10	9.4	101	0.7	0.1	64.8	136	0	3	7	3.8	138	1.021	1	0.9	130		57	0	0	3.2	0	0	0	0	1	56	0	0	0	0	0	0	0	Kidney
1.6	3.28	60	16	19	47.4	8.4	106.5	2.6	0.08	35	141	0	1	6	4.47	138.3	1.027		1.15	139	5.98	79	0	0	9.9	0			0	0.2	76	1	0	0	0	1	0	0	Kidney
2	4.5	91	15	15	28	9.5	105	1.5	0.1	40.1	200	0	0	6	5.1	140	1.008	1	0.5	213	7.2	97	3	1	6	0	0	0	0	0.2	75	1	0	0	0	0	0	0	Kidney
1.7	4.9	79	15	178	26.1	9.6	107	1	0.1	56.1	107	0	0	6	4.3	140	1.022	0	1	193	6.5	39	0	0	5.9	0	0	0	0	0.1	61	1	0	0	1	0	0	0	Kidney
1.8	4.5	76	24	267	14	9	101	1	0.1	76.5	101	0	0	6.5	4.2	140	1.022	0	0.7	185	7.1	155	0	0	4.7	0	0	0	0	1	61	1	0	0	0	0	0	0	Kidney
1.6	4.1	102	18	21	40	10	109	5.9	0.2	16.5	115	0	1	6	5.9	135	1.01	0	0.6	119	6.8	82	11	5	6.4	0	0.5	0	2	0.1	77	1	0	0	0	0	0	0	Kidney
2	4.9	54	18	22	9		104	1.1	0.1	63	103	0	0.5	5	4.5	137	1.012	1	0.9	265	7.4	90	3	0	4.7	0	0	0	0	0.2	65	0	0	0	0	0	0	0	Kidney
1.5	4.1	56	79	49	15	9.7	114	1.1	0.6	64.6	107	0	3	6	4.2	137	1.019	0.5	1.5	198	5.9	210	0	11	7.3	0	0	0	0.5	1	59	1	0	0	0	0	0	0	Kidney
1.3	4.4	44	9	24	15		106	0.7	0.1	68.3	81	0	3	7	3.7	137	1.003	0	0.6	194	7.2	77	39	5	3.7	0	0	0	0	0.1	52	0	0	0	0	0	0	0	Kidney
1.6	3.7	80	26	21	41	8.5	106	2.2	0.1	23.1	114	0	1	6	4.4	136	1.014	0	0.5	236	6	80	0	0	7.4	0	0	0	3	0.1	70	1	1	0	0	1	0	0	Kidney
1.4	4.3	115	64	25	19	9.4	104	1.2	0.1	65.5	149	0	0	5	4.1	140	1.019	0	0.8	239	6.6	237	0	0	5.7	0	0	0.5	0	0.1	57	1	1	1	1	0	0	0	Kidney
2	4.4	76	30	18	15	9.5	103	1	0.1	83.9	92	0	0	7	4.4	143	1.017	0	0.8	154	7	106	0	0	4	0	0	0	0.5	0.2	70	1	1	0	0	1	0	0	Kidney
1.9	4.6	144	24	19	17	8.9	99	1.5	0.2	3.7	83	0	3	7	4	141	1.024	1	0.8	119	6.9	184	3	0	10.9	0	0	0	0.5	0.2	43	1	1	0	0	0	0	0	Kidney
1.2	4.1	54	25	29	10	9.3	107	1	0.1	57.8	102	0	1	5.5	4.2	140	1.012	2	0.8	194	7.6	68	0	2	5.6	0	0	0.5	0	1	63	0	0	0	0	0	0	0	Kidney
1.3	4.3		11	20	12	9.1	102	0.9		130.2	203	0	0.5	8	4.1	136	1.024	0	0.5	198	7.7	89	33	2	6.4	0	0	0	0.5	0.1	61	0	0	0	0	0	0	0	Kidney
2.1	4	63	23	23	24	9.7	105	1.5	0.1	19.9	105	0	0	5	5.1	139	1.019	0	0.5	197	6.2	56	0	2	6.2	0	0	0	1	0.1	75	1	1	1	0	1	0	0	Kidney
			10	11	8	9.2	107	0.6		111.4	113	0	1	6	4	137	1.013	0.5					27	10		0	0	0	0.5	0.1	49	0	0	0	0	0	0	0	Kidney
		68	19	30	16	8.7	108	1.4	0.1	49.3	93	0	0.5	6.5	3.8	133	1.016	0	0.8	169		119	0	0	7.1	0	0	0	2	1	77	1	1	0	1	0	0	0	Kidney
	4.6			57	5	9.2	107	1		113.8	120	0	2	5.5	3.4	141	1.014	0	0.9				0	0		0	0	0	0	0.1	45	0	0	0	0	0	0	0	Kidney
1.7	4.6	65	20	16	19	9.5	104	0.8	0.1	100.3	280	0	0	5	3.9	133	1.036	0	0.7	182	7.5	125	3	1	4.8	0	3	0	0	0.2	66	0	0	1	0	1	0	0	Kidney
			20	20	16		106	1.4		57.8	111	0	2	6	3.9	142	1.019	0					5	0	7.8	0	0	0	0	0.2	62	1	0	0	0	0	0	0	Kidney
1.5	4.3	108	130	46	22	8.7	107	1.8	0.2	9.8	122	0	1	6.5	3.8	139	1.016	1	1.1	151	6.7	268	5	2	5.8	1	0.5	0	1	1	48	1	0	0	0	0	0	0	Kidney
2	5	56	10	13	7		109	0.7	0.1	63.1	96	0	1	6.5	4.1	142	1.017	0	1	240	7.5	70	5	2	4.8	0	0	0	0	0.1	43	0	0	0	0	0	0	0	Kidney
1.8	4.5	74	36	27	11	9.3	102	1.4	0.1	59.2	94	0	0	6.5	3.4	141	1.018		0.4	152	6.5	73	0	0	6	0			0	1	57	1	0	0	0	0	0	0	Kidney
2.1	4.9	85	91	41	12		104	1.3	0.3	93.4	109	0	0.5	6	3.6	141	1.024	0	1.7	273	7.2	88	0	0	6.3	0	0	0	0	1	50	1	0	0	0	0	0	0	Kidney
1.2	3.5	78	19	78	13	7.6	103	0.9	0.1	28.1	87	1	3	6.5	4.2	131	1.003	0.5	0.4	139	6.5	71	48	10	5.6	0	0	0	0.5	0.2	53	0	1	0	0	0	0	0	Kidney
1.3	4.4	91	15	20	19	9	109	1.6	0.1	31.8	132	0	0	5.5	4.8	141	1.012	3	0.8	269	7	206	18	11	7.6	0	0	0	0	1	72	0	1	0	0	0	0	0	Kidney
				23	8		105	0.8		62.6	128	0	0	5	3.6	137	1.024	0					0	5	6.6	0	0	0	0.5	0.1	65	1	0	0	0	0	0	0	Kidney
1.9	4.8	50	20	22	15	9	105	1.4	0.2	44.2	94	0	0	7	4.1	140	1.015	0	1.1	169	7	118	5	2	5.8	0	0	0	0	0.1	70	1	0	0	0	0	0	0	Kidney
1.2	3.7	67	242	18	10	7.9	101	0.6	0.3	75.2	189	0	0	7	3.9	138	1.019		1.5	142	7.1	113	0	0		0			0	0.1	71	1	0	0	0	0	0	0	Kidney
1.6	4.4	67	20	16	15	9.5	103	1	0	62.5	133	1	0	6.5	4.6	134	1.003	0	0.8	123	8.1	125	150	50	4.4	0	1	0	0.5	1	72	0	1	1	0	0	0	0	Kidney
1.5	4.7	66	50	46	3	9.6	106	0.5	0.2	103.5	129	0	0	6.5	4	143	1.008	0	1	264	7.4	152	5	0	5.9	0	0	0	0	0.1	64	0	0	0	0	0	0	0	Kidney
1.1	2.7	69	9	20	17	7	97	1.6	0.2	97.9	105	0	0	6	3.3	136	1.013	0.5	0.6	120	7	62	0	0	7.4	1	0	0	0	1	70	1	0	0	0	0	0	0	Kidney
1.4	4.1	69	41	35	16	9.1	108	0.9	0.1	93.9	88	0	0	5.5	4.4	138	1.027	0	0.9	218	7	73	5	0	7.2	0	0	0	0	1	46	1	0	0	0	0	0	0	Kidney
0.8	3.8	71	19	21	11	9.4	102	1.1	0.1	80.1	90	0	3	6	4.5	138	1.024	0	1	156	7.4	23	0	0	4.4	0	0	0	2	1	54	1	0	0	0	0	0	0	Kidney
1.3	4.3	86	15	11	11	9	103	0.8		68	131	0	1	6	3.7	136	1.019	0	0.8		7.6	106	5	2		0	0	0.5	0	0.1	69	1	0	0	0	0	0	0	Kidney
2.3	4.5	130	27	16	5	9.2	104	1.4		55.5	103	0	0	7.5	3.7	141	1.02	0	0.7		6.5		0	0	6.2	0	0	0	0	0.1	49	1	0	0	0	0	0	0	Kidney
2	4.9	71	12	16	13	10.1	102	0.8	0.2	85	141	0	2	5.5	4.4	139	1.029	0	1	130	6.8	97	0	11	5.2	0	0	3	0	1	70	1	1	1	0	0	0	0	Kidney
	4.1		15	16	13	9.3	106	1.4		66	109	0	2	6	3.7	140	1.03	0	0.6				0	0		0	0	0.5	3	1	76	1	0	0	0	1	0	0	Kidney
2.2	5.2	82	18	19	12	9.8	108	0.9	0.1	82.3	110	0	0.5	6	3.8	140	1.019	0.5	1	241	7	2086	0	0	6.7	0	0	0	0	0.1	43	1	0	0	0	0	0	0	Kidney
2.2	4.6	55	38	18	27		105	1.1	0.1	42.9	61				4.3	139			0.9	127	6.7	147			8.8						77	1	1	1	0	0	0	0	Kidney
1.8	4.4	69	29	24	21	9.5	106	0.8	0.1	48.3	144	0	0	5	4.9	139	1.016	0	0.7	213	6.8	139	11	3	2.9	0	0	0	0	0.2	77	0	1	0	0	0	0	0	Kidney
1.4	4.3	77			14	9.2	101	1.2		58.5	126	0	0	6.5	4.6	139	1.019	0		214	7.4		0	0	8	0	0	0	0	0.2	56	1	0	0	0	0	0	0	Kidney
	4.5		14	19	33	10.2	103	1.5		34.9	88	0	0	6.5	5	134	1.012	0	0.6				0	0		0	0	0	0	0.1	70	0	0	0	0	0	0	0	Kidney
	4.5		19	19	6	10	104	0.8		68.5	109	0	0.5	6.5	4	136	1.013	0	0.4	208			5	0	4.8	0	0	0	1	1	42	1	0	0	0	0	0	0	Kidney
2.1	4.5	49	16	18	39	8.9	105	1.8	0.1	28	118	0	0	5	5	138	1.009	0.5	0.4	239	7.2	121	16	0	2.4	0	0	0	3	0.1	73	0	1	1	0	0	0	0	Kidney
2.7	4.9	70	48	33	14		106	1.4	0.1	57.5	106				3.6	143			0.5	148	6.7	87			8.5						61	1	0	0	0	0	0	0	Kidney
1.7	4.47	102	76	35	15	9.48	107	1.2	0.2	62.9	91	0	0	5.5	4.2	135.4	1.027	0	1.4	170	6.61	299	0	0	8.5	0	0	0	0	0.2	60	1	1	1	1	1	0	0	Kidney
2.1	4.7	53	20	16	25	9.2	100	2.8		33.5	136	0	0	7	3.4	143	1.021	0	0.9	207	6.7	332	0	1	6.8	0	3	0	2	0.2	57	1	1	0	1	0	0	0	Kidney
1.9	4.5	57	19	17	19		107	1	0.2	97.6	97	0	1	5	3.8	137	1.022	0	0.8	173	6.9	117	0	2	5.3	0	0	0	0	0.2	68	1	1	0	0	0	0	1	Kidney
1.3	3.5	74	9	10	16	8.57	107	1.1	0.2	51	175	0	1	7	4.2	133.3	1.015	1	1	96	7.6	55	0	0	6.2	0	0	0	0	0.2	63	0	0	0	0	0	0	0	Kidney
1.3	4.3	75	14	21	12	8.9	106	0.6	0.1	100.6	110	0	0	6	4.4	137	1.031	1	0.4	188	6.3	103	6	2	4.7	0	0	0.5	0.5	0.2	69	0	1	1	0	0	0	0	Kidney
1.7	4.7	80	29	48	14	8.9	104	0.9	0.1	70.6	102	0	0	6	4.6	144	1.022	0	1	253	7.4	130	0	0	6.1	0	0	0	0	1	56	1	0	0	0	0	0	0	Kidney
			48	100	13			0.9		62.6	199	0	0	6.5	3.3	138	1.008	2					0	1		0	0	0	0.5	0.2	70	0	0	1	0	0	0	0	Kidney
1.8	4.2	87	13	16	28	9.3	108	1.4	0	66.8	95	0	0	5.5	3.8	141	1.02	0.5	0.3	127	6.5	452	3	0	5.6	0	0	0.5	0.5	0.2	72	1	1	0	0	1	0	0	Kidney
			31	22	13.6	8.34	105.8	2.35		37.7	113	0	3	7.5	4.17	140.1	1.014						15	5	7.7	0			0	0.2	51	1	0	0	1	0	0	0	Kidney
					39	7.5	109	4.8		12.3	98	0	2	5.5	3.5	140	1.014	0					0	0	10.1	0	0.5	0	3	0.2	67	1	1	1	1	1	0	0	Kidney
2.3	4.8	72	36	35	13		104	0.9	0.2	85.8	179	0	3	5	3.2	139	1.029	2	1.2	202	6.9	324	6	4	6.3	0	0	0	0	0.2	64	1	1	1	1	1	0	0	Kidney
1.8	4.8	45	62	42	16		107	1.5	0.1	46	100				3.9	140			0.8	151	7.5	167			5.5						76	1	0	0	0	0	0	0	Kidney
2	4.1	44	19	15	10		106	0.9	0.2	78.8	94				4.2	139			1.1	146	6.2	110			6.1						55	1	0	0	1	0	0	0	Kidney
		75	26	76	18		106	1.5	0.2	40.8	133	0	0	7	4.2	140	1.019	0.5	0.8	110		205	0	1	5.9	0	0	0	0	0.2	68	1	1	0	1	1	0	0	Kidney
1.8	4.4	109	14	24	13		105	1.5	0.2	33.1	101	0	3	5	4.1	134	1.024	0.5	1	176	6.8	108	0	4	7.3	0	0	0	2	0.2	75	1	0	0	0	0	0	0	Kidney
1.9	4.3	22	18	16	44.7	9.03	105.3	1.1	0.1	28.4	108	1	0	5	4.1	142	1.013		0.6	127	7.8	415	0	5	6.1	0			2	0.2	56	1	1	1	0	0	0	0	Kidney
1.8	4.6	51	18	18	12		105	0.9	0.1	83.9	88	0	3	6.5	3.7	138	1.005	0.5	0.6	212	7.1	193	0	0	6.5	0	0	0	1	0.2	71	1	1	0	1	1	0	0	Kidney
			35	23	16		107	1.3		72.1	98	0	0	6.5	3.6	137	1.021	0					3	1		0	0	0	0	1	47	1	0	0	0	0	0	0	Kidney
2.1	4.7	68	13	35	13	9.3	105	0.7	0.1	73.7	139	0	1	6.5	4.5	140	1.01	2	0.9	212	6.6	65	0	1	4.6	0	0	0	0	0.2	61	0	0	0	1	0	0	0	Kidney
1.6	5.1	38	50	37	17	10.6	105	1.5		41.8	101	0	1	5.5	4.3	139	1.025	2	1.1		8.3	62	0	0	4.1	0	0	0	0	0.2	44	1	1	0	1	1	0	0	Kidney
			11	9	71			16.2		3.1	104	0	0.5	8	3.7	138	1.01	0					0	0	7.3	0	0.5	0	2	0.2	57	1	0	0	0	0	0	0	Kidney
1.1	2.55	49	7	14	16.9	7.96	105.2	0.82	0.21	107.8	173	0	1	5	2.7	140.5	1.018		0.85	134	4.77	83	6	1	5.35	0			1	0.2	77	0	0	0	0	0	0	0	Kidney
1.6	4.9	82	37	25	12	9.7	106	1.3	0.1	58.2	95	0	0	6	4.6	140	1.019	0	1	241	8.1	197	0	0	7.7	0	0	0	0.5	0.2	51	1	0	0	1	1	1	1	Kidney
1.6	4.6	58	26	24	17		111	0.7	0.1	64.5	97	0	0	5	3.9	142	1.019	1	0.8	178	7.4	173	18	9	6.1	0	0	0	0	0.2	58	0	1	0	0	0	0	0	Kidney
1.5	4.9	67	34	22	8		106	1.1	0.2	62.6	104	0	1	7.5	3.9	140	1.017	0	1.7	222	8.1	137	0	0	6.8	0	0	0	0	1	57	1	1	0	0	0	0	0	Kidney
0.9	4.2	95	32	33	18	9	102	0.7	0.1	60.4	100	0	0	8	3.9	139	1.014	2	0.7	187	7.4	207	12	4	4.7	0	0	0	0	0.2	80	0	0	1	0	0	0	0	Kidney
2.3	4.5	86	58	44	14	9.9	101	0.6	0.2	103.8	111				3.5	145			0.9	148	7.1	214			6						56	0	1	1	0	0	0	0	Kidney
2.2	4.8	47	18	19	28	7.2	104	1.6	0.2	51.7	109	0	0	5	4	136	1.015	0	1	130	7	76	15	5	5.5	0	1	0	0	0.2	61	1	0	0	0	0	0	0	Kidney
1.3	3.1	46	18	21	18.9	8.7	105	0.7	0.2	60.5	102	1	2	8.5	3.9	142.2	1.003	0	0.6	179	5	48	3	0	6.2	0	0	0	0.5	0.2	44	1	0	0	1	0	0	0	Kidney
	4.2		27		32		106	1.2		60.4	207	0	0	5.5	4.3	136	1.011			202		105	0	0	7.4	0			2	0.2	71	1	0	1	0	0	0	0	Prostate
	3.4	72	12	12	30.8	9.44	102.3	1.39		84.1	205	0	3	6	4.31	137	1.016		0.44	213		124	0	0	4.55	0			0.5	0.1	65	1	1	1	0	1	0	0	Prostate
					25		105	1.6		43.5		0	3	6	3.5	139	1.029	1					0	3		0	0	0	2	1	68	1	0	0	0	0	0	0	Prostate
0.8	2.2	285	65	33	27	8.1	119	0.8	0.2	67	168	0	1	7	3.1	137	1.014	2	1.7	88	5.6	106	72	1	5.4	0	0	0	0.5	1	67	1	1	0	0	1	0	0	Prostate
1.6	3.7	66	18	17	19	8.9	108	0.8	0.1	133	94	1	0	7	4	138	1.011	0	0.6	242	6.3	285	5	3	4.4	0	0	0	0	1	80	1	0	0	0	0	0	0	Prostate
0.8	2.3	52	11	24	17	8.7	104	1	0.7	60.6	135	0	3	7.5	4	137	1.011	2	0.4	192	7.8	75	6	6	4.6	0	0	0	3	0.2	70	1	1	0	0	0	0	1	Prostate
	4.3		47	27	10.8	9.19	106	1.2		65.5	159	0	0	6.5	3.77	135.1	1.007		0.8	163	6.6	71		0	4.26	0			0	0.2	73	1	1	1	0	1	0	1	Prostate
			20	26	17		108	1		73.8	91	0	0	7	4.2	137	1.003			181				0	6.9	0			0	0.1	78	1	0	0	0	0	0	0	Prostate
	3.9		13	27	13	9	105	0.9		73.7	127	0	3	5	3.9	136	1.021		0.1		5.91			0		0			0.5	1	80	1	1	0	0	1	0	0	Prostate
					22			1.2		60.4		0	0	5			1.036	0						0		0	3	0	0	0.2	70	1	0	0	0	0	0	0	Prostate
	4.4		23	23	30	8.6	104.5	1	0.3	83.7	115	0	0	5.5	4	139.6	1.016	0	1.1	177	6.9	139		0	6.4	0	0	0	0	0.2	72	1	1	0	0	1	0	0	Prostate
	4.3		23	35	46	8.8	106.6	5.3	0.2	12.9	145	0	0	7	4.3	141.3	1.014	3	0.8	197	7.16	157		0	8.6	0	0	0	1	0.2	72	1	0	0	0	0	0	0	Prostate
	2.3		30	480	16	5.6	98	4.7	0.4	47	107	0	0	7.5	5	141	1.013	0	12.7	241	5.6	73		0	6.5	0	0	0	1	0.1	67	1	1	0	1	0	0	0	Prostate
				21	15			1.1		67.8	107	0	0.5	7	3.5	144	1.01	0						0		0	0	0	1	0.1	68	1	0	0	0	0	0	0	Prostate
	4.7		23	25	14		102	0.9	0.1	82.7	101	0	1	6	3.9	133	1.026	0	1	193	5.8	120		3	4.4	0	0	0.5	0	0.2	79	1	0	0	0	1	0	0	Prostate
	3.5		30	30	25	8.3	106	0.8	0.2	58.7	142	0	0	6	4.5	136	1.01	0	0.5	183	5.8	117		0	6.7	0	0	0	0	0.1	80	1	1	1	0	1	0	0	Prostate
								0.8		95.6		0	0	7.5			1.017	0						0		0			0	0.1	72	1	0	0	0	0	0	0	Prostate
	3.9		20	15	20		105	0.8	0.1	94.2	240	0	2	7	4.7	135	1.016	2	0.5	220	6.7	104		2	3.1	0	0	0	0	1	76	1	0	1	0	0	0	0	Prostate
	3.5		12	16	7	8.7	105	1.3	0.2	54	165	1	0	5.5	4.3	140	1.019	0	1.1	112	5.61	98		0	2.4	0	0	0	1	0.2	77	1	1	1	1	0	0	0	Prostate
	3.6		9	14	11.2	9.6	105.9	0.9	0.2	83.7	226	0	0	6	4	139.2	1.038	0	0.9	180	7	93		1	4.65	0	0	0	0	1	73	1	1	1	0	0	0	0	Prostate
	4.6		28	29	16	7.9	106	0.7	0.27	94.8	101	0	0	5	4.09	136	1.021	0	1.1	158	6.9	77		4	4.3	0	0	0	0	0.1	73	1	0	0	0	1	0	0	Prostate
	3.3		23	36	23	9.3	102	1.2	0.1	53.8	129	0	2	5.5	3.6	139	1.017	0	0.9	192	6.3	58		1	6.5	0	0	0	2	0.2	78	1	1	0	0	1	0	0	Prostate
	4.6		18	21	28	8.8	103	1.1	0.2	55.9	97	0	0	5	4.3	139	1.019	1	1.2	185	6.9	120		2	9.7	0	0	0	0.5	0.1	63	1	1	0	1	1	0	0	Prostate
	2.84		41	26	16	8.57	111	1.1	0.08	102.8	205	0	0	5.5	2.65	140.3	1.006	0	1.02	188	6	101		0	5.8	0	0	1	0	0.1	80	1	0	0	1	0	0	0	Prostate
	4.4		93	47	12	8.3	106	0.9	0.1	55.6	111	0	0.5	6	3.5	142	1.005	0	0.8	144	5.9	29		0	3.9	0	0	1	0	0.2	67	1	0	0	0	0	0	0	Prostate
	4.6		20	33	23	9.5	102	1.5		56.3	83	0	3	6	5.1	138	1.018			208		189		5	9.4	0			0	0.2	68	1	0	0	0	0	0	0	Prostate
	4.2		21		14		103	0.9			99	0	0	7	3.8	141	1.018	0	0.6					0		0			0	0.1	79	1	0	0	0	0	0	0	Prostate
			33	26	19.5		106.8	0.98		72.3	308	0	0	6.5	3.49	135.4	1.031			190		88		0	6.57	0			1	0.2	70	1	1	0	1	1	0	0	Prostate
				49	10		103	0.7		95.3	95	0	3	6	3.4	136	1.02	1						0		0	0	0	1	1	78	1	0	0	0	0	0	0	Prostate
	4.4		16	20	52	10	101	1.2	0.2	52.1	95	0	3	7	4.1	141	1.008	3	0.6	243	5.8	283		1	5.6	0	0	0	0	0.2	63	1	1	0	0	0	0	0	Prostate
								0.7		111.8		0	0	6			1.01	0						0		0	0	0	0	0.1	72	1	0	0	0	0	0	0	Prostate
			30	42				1.3	0.1	45.7		0	0	6			1.008	0	0.6					0		0	0	0	0	0.2	76	1	0	0	0	0	0	0	Prostate
	4.1		15	15	15	8.7	109	1.2	0.2	42.3	87	0	1	6	4.2	138	1.013	0	1.1	167	6.3	97		0	6.8	0	0	0	0	0.2	76	1	0	0	1	1	0	0	Prostate
								1		75.2		0	0	5.5			1.025	0.5						0		1	0	0.5	1	1	67	1	0	0	0	0	0	0	Prostate
	4.2		27	25	12		100	1.3	0.3	54.1	112	0	0	7	3	138	1.013	3	1.7	223	6.7	188		3	8.8	0	0	0	0	2	74	1	0	0	0	0	0	0	Prostate
	4.4		39	24	18	8.9	104	1.2	0.1	66	95	0	0	5.5	3.9	138	1.023	0	0.9	190	7.2	89		0	5.5	0	0	0	0	0.2	71	1	0	0	0	0	0	0	Prostate
	4.4		176	438	14	9.4	108	0.7	0.1	94.2	89	1	0	5.5	4	142	1.035	1	0.6	171	6.8	96		0	3.9	0	0	0	1	1	78	1	0	0	1	1	0	0	Prostate
	3.5		29	22	37	6.3	114	3.8	0.1	34.3	138	1	3	7	4.4	138	1.011	0	1	227	7.2	83		0	7	1	0	0	0.5	0.2	65	1	0	0	0	0	0	0	Prostate
	4.7		57	32	11		106	0.9	0.2	98.3	101	0	0	5	4.7	140	1.02	0	1	236	7.1	353		2	7	0	0	0	0	0.2	64	1	1	0	1	0	0	0	Prostate
	4		17	23	27	9.2	104	0.8	0.1	111	137	0	3	5	4.5	137	1.018	0	0.6	146	7.1	176		3	5.2	0	0	0	0.5	0.1	78	1	1	1	0	0	0	0	Prostate
	2.8		12	113	19	7.8	113	0.6	0.3	137	97	0	0	5.5	4.3	138	1.026		0.9	132	5.3	71		0	6	0			0	1	71	1	0	0	0	0	0	0	Prostate
			37	18	24		108	1.4		55.9	192	0	0	5.5	4.9	135	1.02	0	0.7	229		67		11	6.4	0	3	0	0	0.1	72	1	1	1	0	1	0	1	Prostate
			104	24	22		103.9	1.6		44.6	109	0	0	6	3.59	141	1.016			203		195		0	7.11	0			1	0.2	60	1	1	0	0	0	0	0	Prostate
	3.8		68	57	22	8.67	108	1.11	0.4	50.2	145	0	0	5	4.4	131.2	1.013		0.9	180	7.1	166		0	8.3	0			3	0.1	80	1	1	1	0	1	0	0	Prostate
	3.7		96	17	61	9	105	1.4	0.2	37.2	214	0	0	5.5	3.9	137	1.017	0.5	1.1	165		225		6	3.9	0	0	0	1	0.2	79	1	1	1	1	1	0	0	Prostate
	4.6		16	15	17	9.3	105	1	0.1	85.8	116	0	0.5	5	4	141	1.019	0	0.9	208	6.8	152		0	5.9	0	0	0	0	0.2	63	1	0	0	1	1	0	0	Prostate
			52	23	17			0.9		77	111	0	0	6.5	4.7	138	1.022	0	1.7	202		159		0	8.3	0	0	0	0	1	62	1	0	0	0	0	0	0	Prostate
	2.7		23	38	53	8.8	108	0.9	0.3	23.5	92	0	3	5	3.8	132	1.011	0.5	1.8	184	7.4	160		1	9	0	0	0	3	1	66	1	0	0	1	1	0	0	Prostate
	3.8		9	13	8	9.5	106	0.8		110.9	148	1	2	6.5	3.9	134	1.021	0	0.7	173		123		0	3.3	0	0	0	3	0.2	75	1	1	1	0	0	0	0	Prostate
	3.44		12	16	24.2		106.9	1.12	0.12	48.5	105	0	0.5	6.5	4.07	141.3	1.013		0.58	129	4.88	129		0	6.33	0			1	0.2	78	1	0	0	0	0	0	0	Prostate
	4.4		17	88	24	7.4	109	1	0.2	54.6	117	0	2	6	4.2	138	1.017	0	0.8	177	6.8	76		3	8.1	0	0	0.5	0	0.1	75	1	0	0	0	0	0	0	Prostate
	2.6		32	10	48	8.2	106	1.9	0.4	67.2	70	0	0	5.5	4.9	142	1.018	0	0.6	221	7.5	184		0	7.9	0	0	0.5	0.5	0.1	75	1	1	0	1	1	0	0	Prostate
			30	56	12		101.9	0.8	0	85.2	121	0	0	5.5	3.7	133.1	1.006	0	1.12					0		0	0	0	0	0.2	70	1	0	0	0	0	0	0	Prostate
	3.24		37	19	14	8.21	99	1	0.2	73.7	121	0	2	5.5	3.23	138	1.005	2	4.86	301	5.6	361		0	6.1	0	3	0	0	0.1	80	1	1	1	1	1	0	0	Prostate
	3		15	47	14	7.8	102	0.6	0.1	83.6	141	0	2	7.5	3.6	134	1.013	0	0.9	184	5.1	129		2	5.8	0	0	0.5	1	0.1	80	1	0	0	0	0	0	0	Prostate
			32	26	15.8		103.7	1.2	0.4	86	129	0	1	5	4.1	140	1.016		1.4	166		109		2	7.7	0			0.5	0.1	70	1	0	0	0	0	0	0	Prostate
	4.1		15	14	57	9.5	109	2.1		31.2	154	1	0	5.5	4.3	140	1.008	0	0.8	184	8	54		0	5.4	0	3	0	0	1	75	1	0	0	0	0	0	0	Prostate
			19	43	26	9		1.5		49.3	92	0	1	5.5	3.9	139	1.016	0	0.7	172		106		0	6.7	0	0	0	1	1	76	1	0	0	1	1	0	0	Prostate
	4.9		37	23	13	10.6		0.9	0.2	60.6	93	0	0	6.5	4.29	138.5	1.045	0	0.5					0		0	0	0	0	0.2	67	1	0	0	1	1	0	0	Prostate
	4.4		15	21	36	9.3	104	1.6	0.1	73.8	83	0	0.5	6	4.3	140	1.013	0	0.6	182	4.7	108		0	7.9	0	0	0	0	0.1	79	1	0	0	0	0	0	0	Prostate
	3.7		68	45	12.4		105	0.9	0.1	85.8	84	0	0.5	5.5	3.5	138.4	1.021		0.6	186	6.1	130		0	2.9	0			0.5	1	63	1	0	0	1	0	0	0	Prostate
	4.5		20	29	25.3	9.5	105	1.4		43.5	103	0	1	5.5	4.5	136	1.017			166	7.2	89		0	6.3	0			0	0.2	80	1	0	0	0	0	0	0	Prostate
	3		29	33	17.6	8.89	101.8	1.8	0.2	34.9	107	0	0	8	4.6	137.9	1.004	0	1.1	213	5.2	140		2	9.51	1	0	0	0	0.2	78	1	1	1	1	1	0	0	Prostate
	4.7		21	37	25	8.6	111	1.1	0.1	135.2	100	0	1	5.5	3.6	138	1.024	0	0.7	186	6	162		0	6	0	0	0	1	0.2	69	1	1	0	0	1	0	0	Prostate
	4.2		16	25	19	9.8	105	1.3	0.4	60.6	90	0	2	5.5	3.9	137	1.012	1	1.7	155	7.1	69		0	6.4	0	0	0	0	0.2	69	1	0	0	1	1	0	0	Prostate
				19	13			0.9		86.4		0	0.5	7.5	3.7	136	1.016	0.5						0		0	0	0	0	1	62	1	0	0	0	0	0	0	Prostate
	2.5		16	24	13	6.2	99	1	0.1	65.4	120	0	3	5.5	3.9	137	1.013	1	0.6	194	5.9	50		10	4.3	0	0	0	2	0.1	80	1	0	0	1	1	0	0	Prostate
	4.4		9	38	64.7	8.04	104	2.66	0	45.5	101	0	3	5	3.08	143.9	1.02		0.73	151	7	186		1	5.5	0			1	0.2	78	1	1	1	0	1	1	0	Prostate
	5		31	24	12		104	1.1	0.1	86.4	109	0	3	6	3.8	136	1.011	3	0.8	219	7.4	145		0	5.8	0	0	0	2	0.2	62	1	0	0	0	0	0	0	Prostate
	3.02		21	152	16	6.7	108	0.9	0.2	146.9	95	0	0	5	4.1	136	1.005	3	6.1	238	8	207		3	4	0	0	0	0	1	68	1	0	0	0	0	0	0	Prostate
	3.3		19	19	36	8.2	110	4	0.1	10.7	95				3.6	142			0.6	218	6.4	172			6.4						80	1	0	1	0	0	0	0	Prostate
					11			1.2		63.9		0	0	7			1.014	0						0		0	0	0	0	0.1	57	1	0	0	0	0	0	0	Prostate
	4.8		23	19	11			0.8		98.6	101	0	0	6			1.012		1	208	7.3	57		0	5.2	0			0	0.2	70	1	0	0	0	0	0	0	Prostate
	4.3		16	21	26		104	1.2	0.1	46.8	109	0	3	6	4.3	139	1.008		0.7	173	6.7	134		0	5	0			2	1	66	1	0	0	0	0	0	0	Prostate
	4.4		18	20	14	9	110	0.9		66.6	105	0	0	5.5	4.1	142	1.04	0.5	1.1	182		199		0	8.2	0	0	0	2	0.1	71	1	0	0	0	0	0	0	Prostate
								1		64.7		0	0	5.5			1.022	0.5						0	5.6	0	0	0	0	0.1	80	1	0	0	0	0	0	0	Prostate
	4.2		84	65	10.9		107	1.1	0	83.3	153	0	0	5	4.4	142.5	1.024	0.5	0.6	245	6.1	180		0	5.4	0	0	0.5	0	0.2	75	1	0	0	1	0	0	1	Prostate
								1		77		0	0	5.5			1.013	0						2		0	0	0	0	0.2	60	1	0	0	0	0	0	0	Prostate
	4		42	46	19.4	9	102.7	1.4		85.8	108	0	0	7.5	3.8	136	1.008	0	0.7	188	6.5	151		0	6.4	0	0	0	1	1	66	1	0	0	1	1	0	0	Prostate
			13	20	27			1.5		46.4	99	0	0	5	4.9	141	1.011	0		119		76		1	4.2	0	3	0	0	0.2	73	1	0	0	0	0	0	0	Prostate
	4.1		57	16	7	8.1	110	0.8	0.2	92.9	94	0	0	7.5	5.19	133.6	1.007		0.49	189	5.85	182		0	2.8	0			0.5	0.2	80	1	1	0	0	0	0	0	Prostate
	4.4		12	20	11	9.4	107	1	0.3	83.6	90	0	2	7	3.1	142	1.05	3	0.7	139	7.2	88		27	6.7	0	0	0	2	0.1	77	1	1	0	0	0	0	0	Prostate
	3		19	111	27	7.35	98.3	3.56	1.63	65.6	211	0	0	5	4.08	136	1.019		3.14	188	6.9	258		1	24.7	1			0	1	76	1	1	0	0	1	0	0	Prostate
	4.4		22	23	20	9.1		1.2	0.2	60.8	89	0	0	5	5.2	141	1.016	0	0.7	222	7.4	166		1	9.6	0	0	0	0	0.1	76	1	0	0	0	0	0	0	Prostate
												0	2	5			1.025	1						0		0	0	0	0.5	0.2	74	1	0	0	0	0	0	0	Prostate
			25	23	13		105	1.1		65.4	107				4.1	140															79	1	0	0	0	0	0	0	Prostate
	3.5		23	43	20	6.7	107	0.9	0.4	170.3	126	0	1	6	4.1	135	1.02	0	1.4	166	7	198		0	6.4	0	0	0	2	0.1	69	1	0	0	0	0	0	0	Prostate
	4.7		30	25	20	9.9	107	0.8	0.1	94.8	111	0	0	7	3.9	136	1.024	0	1	196	6.8	79		2	5.3	0	0	0	0	0.2	76	1	0	0	0	0	0	0	Prostate
	4.3		14	16	28	9.5	109	1.1	0	46.2	230	1	0.5	5.5	4.1	140	1.024	0	0.5	160	8.3	165		1	3.7	0	0.5	0	2	1	76	1	1	1	0	0	0	0	Prostate
	3.2		35	23	19	8.7	108	1.2	0.2	53.7	105	0	0	8	3.7	142	1.005	0	0.6	172	7.5	90		0	9.2	0	0	0	1	0.1	78	1	1	0	0	0	0	0	Prostate
	4.7		29	24	13	9	103	0.8	0.3	74.1	94	0	0	5.5	4	140	1.031	0	0.8	198	6.6	98		0	8	0	0	0	0	0.1	71	1	0	0	0	0	0	0	Prostate
	3.74		35	40	25.7	4	94.2	2.65		90.9	141	0	0.5	8.5	3.56	136.9	1.017		0.55					0	11.69	0			0.5	0.2	69	1	0	0	1	1	0	0	Prostate
	2.7		8	18	11	8.5	101	5.5	0.1	84.1	106	0	3	7.5	4.7	135	1.008	3	1	194	5.9	140		0	3.9	0	0	0	0	0.2	73	1	1	0	1	1	0	0	Prostate
			17	22	15		102	1.2		59.9	107	0	0	5.5	4.3	138	1.017	0		145		94		0	5.8	0	0	0	0	0.2	74	1	1	0	0	0	0	0	Prostate
	4.9		31	25	22		105	1	0.1	76	145	0	0	6	3.8	136	1.008	0	0.7	228	7.5	84		0	6	0	0	0	0	0.1	62	1	0	0	1	0	0	0	Prostate
				31	24			1.2		59.7	110	0	0	7	4.1	142	1.008	0						0		0	0	0	0	0.1	80	1	0	0	0	0	0	0	Prostate
	4	60	12	20	11	8.61	108	1.5	0.1	46.6	127	0	0	5.5	3.7	136	1.014	0	0.4	157	6.2	222		10	8.4	0	1	0	2	0.1	78	1	1	1	0	0	0	0	Prostate
			12	28	19		102	1		65.1	193	0	2	5	4.5	137	1.022	0		222		189		0	4.5	0	0	0	0	0.1	69	1	0	0	0	0	0	0	Prostate
	4		15	14	17		101.1	1.3	0.2	63	104	0	0.5	7	4.1	137.6	1.019		1.7	192	7	65		3	2.9	0			0	1	78	1	0	0	0	0	0	0	Prostate
	4.2		15	63	48.1	8.56	99.3	0.9	0.2	83.3	179	0	0	6.5	3.5	134.5	1.018		1.1	173	5.5	208		0	9.7	0			3	0.2	78	1	0	0	0	0	0	0	Prostate
			35	108	11	9.7	109	1.3		66	91	0	0.5	8	4.7	141	1.02	0		177		152		1	10.6	0	0	0	0	1	75	1	0	0	1	1	0	0	Prostate
	4.7		47	22	16	9.5	102	1.2	0.5	141.5	117	0	0	7.5	4	139	1.019	0.5	0.9	254	6.8	261		0	4.1	0	3	0.5	0	1	54	1	0	0	0	0	0	0	Prostate
	3.4		21	19	32	8.7	106	0.6	5.9	25.5	189	1	0	7	2.91	125.7	1.024		0.44	194	7.1	104		0	7.4	0			1	1	78	1	1	0	0	1	0	0	Prostate
	4.6		114	32	18	8.67	100.7	1.2	0.4	35.9	99	0	0	6	3.8	143	1.003	0	0.5	111	5.4	116		0	5.9	0	0	0	0.5	0.2	70	1	1	1	0	1	0	0	Prostate
	4.4		20	21	10		104	0.9		82.7	144	0	0	6	4.4	141	1.019	0	0.8	79		165		2		0	0	0	1	0.2	77	1	0	0	0	0	0	0	Prostate
	4.6		20	19	20			0.9	0.2	83.7	385	0	0	6			1.015	0.5	1	111	6.8	64		0	5.5	0	0	0	0	1	74	1	0	0	0	0	0	0	Prostate
	4.5		29	29	12		108	1	0.3	85.5	98	0	2	7	4	142	1.016	0	1.6	232	6.8	134		0	7	0	0	0	0	0.2	66	1	1	0	0	0	0	0	Prostate
	4.5		47	30	8		104	0.9	0.2		104	0	1	7.5	3.4	144	1.022	0	1.4	264	7.4	97		0	5.3	0	0	0.5	0	0.1	69	1	0	0	0	0	0	0	Prostate
	4.5		46	49	14	9.6	93.7	1.2	0.12	59.2	95	0	0	6.5	3.3	129.6	1.025	0	0.5	129	6.2	95		0	7.4	0	0	0.5	0	0.2	77	1	1	0	0	0	0	0	Prostate
	3.97		43	19	9.8	7.37	96.2	0.9	0.1	97.3	107	0	0	6.5	5.17	136.9	1.023	0.5	0.6	163	5.9	133		1	3.52	0	0	0	1	0.2	68	1	1	0	1	1	0	0	Prostate
	4.4		20	31	17	9.7	102	1.2	0.1	66.8	92	0	0	7.5	3.9	139	1.015	0	1	153	6.5	167		1	4.7	0	0	0.5	0	0.2	71	1	0	0	0	0	0	0	Prostate
	4.3		18	21	14		103.8	1.65	0.16	40.8	188	0	3	7	3.9	141	1.007	0.5	0.83	212	6.3	181		0	9.9	0	0	0	0	0.1	78	1	1	0	0	1	0	0	Prostate
	4.4		18	20	18	8.9	110	0.8	0.1	96.7	189	0	0	5.5	4.2	142	1.022	0	0.7	243	5.7	120		5	4.9	0	0	0	0	0.1	74	1	0	0	1	1	0	0	Prostate
	3.6		9	16	25	9.7	95	1.2	0.1	32	202	0	3	6.5	4.2	135	1.015	3	0.6	423	7.6	267		0	6.8	0	0.5	0	0	0.1	68	1	1	1	1	1	0	0	Prostate
								0.9		83.9																					70	1	0	0	0	0	0	0	Prostate
	4.6		23	29	9			0.7		77.6	128	0	0	6.5	4.4	137.1	1.01	0			6.6			0	5.2	0	0	0	0	0.2	58	1	0	0	0	1	0	0	Prostate
	4.2		16	27	92	6.19	104	1	0.1	74.7	127	0	0	7.5	3.7	140	1.026	0	0.8	180	4.89	76		1	5.9	0	0	0.5	3	0.1	73	1	1	1	0	1	0	0	Prostate
	3.7		10	35	22	7.9	100	1	0.3	61	138	0	0.5	6	4.7	142	1.011	0	0.9	201	6.3	62		0	8.9	0	0	0	0.5	0.1	75	1	0	0	0	0	0	0	Prostate
	2.3		15	69	60	9.4	112	2.2	0.4	16.6	88	0	3	5.5	3.8	136	1.015	2	0.9	131	6.7	119		1	6.6	0	0	0	1	0.1	80	1	0	0	1	1	0	0	Prostate
			30		17			0.9		84.7	112	0	0	5	4.1	140	1.02	0		281		119		0	6.5	0	0	0	0	0.2	66	1	0	0	0	0	0	0	Prostate
	2.9		17	19	14	8	106	0.8	0.3	94	530	0	0.5	6	3.9	137	1.017	0	1.6	172	5.8	126		3	2.7	1	1	1	3	1	78	1	0	1	0	1	0	0	Prostate
	4.4		10	19	11	8.5	109	0.6	0.2	114.7	90	0	0	6	4.1	139	1.024	0	1.1	182	5.6	108		0	6.8	0	0	0	0	1	69	1	0	0	0	0	0	0	Prostate
	3.8		27	26	41	10	115	10.6	0.2	29.9	139	0	1	5	5.4	152	1.019	0	0.5	200	6.6	256		5	10.7	0	0	0	2	1	80	1	1	0	1	1	0	0	Prostate
	4.5		18	53	15	9.5	103	0.9	0.2	86	113	0	3	5.5	3.4	124	1.015	0	1.1	208	6.4	138		2	5.6	0	1	0	2	0.1	67	1	0	0	0	0	0	0	Prostate
			18	21	9			1		74.8	134	0	0	6.5	4.5	137	1.002	0		202		137		0		0	2	0.5	0	0.2	67	1	0	0	0	0	0	0	Prostate
	3.4		18	40	19.6	6.5	87.6	1.27	0.1	36.9	103	1	2	9	3.86	140	1.017	3	0.4	62	5.8	140		2	14	1	0	0	0	0.2	59	1	1	1	0	1	0	0	Prostate
	4.9		38	26	14		94	0.8	0.1	87	101	0	0	6.5	4.1	138	1.024	1	0.9	260	7.4	246		2	4.9	0	0	0	0	0.2	58	1	0	0	0	0	0	0	Prostate
	3.8		13	40	18	8.9	108.5	1.1	0.1	68.3	100	0	0	6	4.7	140.4	1.025		0.5	215	6.9	168		0	5.93	0			0	0.1	68	1	0	0	1	1	0	0	Prostate
	2.8		23	19	21	7.9	105	1	0.2	40	152	0	0	6	4.5	135	1.02	1	0.7	180	6.7	43		0	7	0	0	0	0	1	79	1	0	0	0	0	0	0	Prostate
	4.4		18	25	11	9.2	107	1	0.2	131	112	0	3	6.5	4.2	137	1.027	0	0.6	146	6.5	76		5	4.1	0	0	0	2	0.2	78	1	1	1	1	1	0	0	Prostate
	4.7		76	42	11	9		1.2		39.8	94	0	0	6.5			1.011	0						0	6.2	0	0	0	0	0.2	55	1	0	0	0	0	0	0	Prostate
	4		22	24	13.9	9.2	107.8	1.7	0.18	66.4	165	0	0	6	4.38	141	1.016	0	0.68	146	5.83	76		0	7.4	0	0	0	0	0.2	74	1	1	1	0	1	0	0	Prostate
					11			0.9		83.8		0	1	5			1.025	0						0		0	0	0	0	0.1	79	1	0	0	0	0	0	0	Prostate
	4.2		331	623	14	8.3	104	0.8	0.4	70.9	109	0	0.5	5	4.2	136	1.02		2.2	181	6.6	137		0	10.3	0			0	0.1	60	1	0	0	0	0	0	0	Prostate
								0.7		112.8		0	0	6			1.024	0						0		0	0	0	0	1	68	1	0	0	0	0	0	0	Prostate
			24					0.9		83.3	103	0	1	6.5			1.015	0						0		0	0	0	0	1	79	1	0	0	0	0	0	0	Prostate
			20	73	20	9.76	95.2	0.57	0.2	157.6	141	0	3	5	3.06	139.5	1.018	0.5	1.68					3		0	0	0	3	1	70	1	1	0	0	1	0	0	Prostate
	4.01		18	18	20.8		104.4	1.19	0.19	53.5	150	0	0	7	3.99	138	1.014		1.48	116	6.13	118		0	6.63	0			0	1	79	1	1	1	1	1	0	0	Prostate
	4.8		13	34	14	9.5	104	0.9	0.1	68.3	124	0	3	6.5	4.4	138	1.009	0	1	299	7.8	73		2	8.7	0	0	0	2	0.1	70	1	0	0	0	0	0	0	Prostate
			15	448	17		103	3.8		15.7	125	0	2	6.5	3	129	1.02							0	14.4	1			0	1	80	1	0	0	0	0	0	0	Prostate
	3.4		21	19	23	9.4	100	0.8	0.1	84.3	268	1	3	5	3.6	138	1.019	2	0.8	208	7.1	161		13	3	0	3	0.5	1	1	77	1	0	0	0	0	0	0	Prostate
	4.4		59	30	15			1.1	0.2		138	0	0	6.5			1.013	0	0.4	226	8.8	191		5	6.6	0	0		0	0.1	74	1	0	0	0	0	0	0	Prostate
				61	19			0.9		46.5	120	0	2	6			1.018	0.5		275		164		0	5.6	0	0	0	0	0.2	69	1	0	0	0	0	0	0	Prostate
			22	26	14			1		67.6	98	0	2	5.5	3.7	140	1.022	2		150		84		3	6.9	0	0	0	0.5	1	68	1	0	0	0	0	0	0	Prostate
				32	26		102	0.8		113.2	141	0	0	8	3.9	134	1.018	0	1.2					0		0	0	0	0	1	69	1	0	0	0	0	0	0	Prostate
	3.8		15	53	13	8.42	105	0.9	0.2	40.8	168	0	0	5.5	3.4	136.3	1.028		0.5	189	5.8	233		0	3.6	0			2	0.1	70	1	1	1	0	1	0	0	Prostate
	4.4		8	20	12	9.8	103.9	1	0.1	68	117	0	2	6	4.08	137	1.021	0	0.5	187	7.1	53		2	4.83	0	0	0	0	0.1	70	1	1	1	1	0	0	0	Prostate
	4.9		55	19	19	9.1	100	1.3	0.2	64.6	83	0	0	6.5	3.3	134	1.024	0	0.8	200	7.3	230		0	8	0	0	0	0	0.1	80	1	0	0	0	0	0	0	Prostate
	3.6		28	27	61	9.2	101	2.1	0.2	74.3	108	0	0	6.5	3.8	140	1.02	2	0.3	101	6.9	229		0	5.3	0	0	0	2	0.1	73	1	1	0	0	0	0	0	Prostate
			15		16	8.9	108	1.5		43.2	105				4	140									6.3						70	1	0	0	0	1	0	0	Prostate
	4.8		41	29	15		103	0.9	0.2	87.6	136	0	0	7	4.3	140	1.019	1	1.3	206	7.8	55		0	6.9	0	0	3	0	0.1	56	1	0	0	0	1	0	0	Prostate
	2.69		11	24	14	7.26	109	0.7	0.1	100	150	0	0	7.5	3.3	137	1.019	0.5	0.7	149	7.2	197		10	3.9	0	0	0	2	1	65	1	1	1	0	0	1	0	Prostate
	3.3		19	24	14	8.2	93	1.3	0.2	84.3	98	0	0	5.5	4.5	129	1.022	0	0.6	231		98		0	2.3	0	3	0	2	0.2	74	1	0	0	0	0	0	0	Prostate
	4.1		19	39	18.3		103	0.7	0.1	113	106	0	3	5.5	5.2	131.2	1.027	0	0.6	178	5.6	94		2	3.56	0	0	0	0	0.1	76	1	0	0	1	0	0	0	Prostate
	4		15	15	11	9.4	104	1.6		58.9	95	1	1	7	4.4	139	1.027	0.5						0	5.5	0	0	0	0	1	78	1	1	0	0	0	0	1	Prostate
	3.37		8	80	22.8	9.2	110.9	1.28		87.4	104	0	0.5	5.5	3.37	138.3	1.022							2	1	0			0.5	1	80	1	1	0	0	0	0	0	Prostate
	3.9		14	14	18		109	1.2		64.9	99	0	0	5.5	4	142	1.018			214	6	198		1	7.5	0			0.5	0.1	80	1	0	0	0	0	0	0	Prostate
	2.6		15	34	16	8.6	107	0.9	0.2	112.5	102	0	2	5.5	4.1	137	1.025	3	0.9	254	6.7	148		2	5.7	0	0	0.5	0	1	72	1	1	0	0	0	0	0	Prostate
	4.9		26	20	11		106	1	0.1	86.3	170	0	0	7.5	3.8	139	1.008	0	1.1	231	6.9	141		2	6.2	0	0	0	0	0.1	67	1	0	0	0	0	0	0	Prostate
					16		109	1		76.8	98	0	0.5	5.5	3.8	139	1.009	0						0		0	0	0	0	0.1	66	1	0	0	0	0	0	0	Prostate
	4.4		23	22	22		106	1	0.1	37.6	98	0	0	5.5	4.1	140	1.017	0	1.3	206	6.2	70		8	6.8	0	0	0	2	0.2	71	1	1	0	0	0	0	0	Prostate
								1.3		55.8		0	0	6			1.013	0						0		0	0	0.5	0	0.1	64	1	0	0	0	0	0	0	Prostate
	4.4		34	25	6		106	0.9	0.1	66.4	91	0	2	6	3.96	140	1.004	0	1.5	154	4.1	62		0	6.8	1	0	0	0.5	0.1	76	1	1	0	1	1	0	0	Prostate
	4.4		23	15	11	8.6	105	0.9	0.1	74.5	90	0	0	7.5	3.3	131	1.018	1	0.8	138	7.3	170		0	8.6	0	0	0.5	1	0.2	67	1	1	0	0	1	0	0	Prostate
	3.3		24	23	18		104	1	0.4	50.2	89	0	0	5.5	3.6	138	1.017	1	1.5	218	6.5	107		2	6.4	0	1	0	0	0.2	70	1	1	1	1	0	1	0	Prostate
	4.2		23	21	16	9.4	107	0.6	0.2	111.9	102	0	0.5	5.5	4	144	1.009	0	0.5	214	6.3	57		0	4.6	0	0	0	0	0.1	75	1	0	0	1	1	0	0	Prostate
	4.68		8	14	15.2		104.5	0.7	0.08	113.9	111	0	1	6	4	139	1.032	0	0.2	219	7.19	81		0	5.1	0	0	1	0	1	68	1	0	0	1	1	0	0	Prostate
	4.93		20	23	15	9.8	109	1	0.1	86.6	106	0	0	5	4.3	138	1.02	0	0.9	256	7	193		0	5.7	0	0	0	0	0.1	64	1	1	1	1	1	0	0	Prostate
			29		17			0.8		95.8	94	0	0	5.5	3.9		1.018			192		248		0	5.2	0			0	0.2	71	1	0	0	0	0	0	0	Prostate
				16	17			0.7		115.4	83	0	1	6.5	3.9	139	1.022	0						0		0	0	0	0	1	64	1	0	0	0	0	0	0	Prostate
	3.5				13	8	98	1.8		59.5	152	0	2	6.5	4.2	129	1.008	0		166	6.4			0	8.7	0	0	0	0.5	0.2	78	1	1	0	0	0	0	0	Prostate
				67	34			2.1		25.5		0	0	5.5	4.2	133	1.023	0						0		0	2	0.5	0	0.2	73	1	1	1	0	0	0	0	Prostate
					15			1.1		97.3		0	0	6.5			1.01	0						0		0	0	0	0	0.2	68	1	0	0	0	0	0	0	Prostate
	3.05		18	27	32.2	8.59	112.8	1.2	0.1	60.2	210	0	0.5	5	3.2	138.7	1.011	2	0.6		7	297		0	7.7	0	0.5	0	0.5	0.2	74	1	0	1	1	1	0	0	Prostate
	4.2		22	20	19	8.6	110	1	0.1	12.2	108	0	0	5	4	138	1.006	0	0.66	164	5.58	70		0	5.3	0	0	0.5	0	0.2	80	1	0	0	1	0	0	0	Prostate
	4.7			21	14		103	1.1		65.8	110	0	3	6.5	4.1	139	1.008	1	2.2	220	6.5			0	6.4	0	0	0	1	0.2	77	1	0	0	0	0	0	0	Prostate
			15	32	24.1		101.5	1.3		35.4	122	0	0.5	6	4.6	134.2	1.005			161		138		2	5.7	0			1	0.2	71	1	0	0	1	1	0	0	Prostate
	4.4		35	26	19	9.33	105.9	0.8	0.1	99.5	141	0	0.5	6	4.3	139.8	1.022		1.41	186	7	210		0	6.9	0			0	1	79	1	1	0	0	0	0	0	Prostate
	4.6		15	17	15		105	0.8		84.7	102	0	3	5.5	4.2	140	1.014	0.5	0.8					1		0	0	0	2	0.2	69	1	1	0	0	0	0	0	Prostate
	4.1		31	30	11	8.9	99	0.7		82.3	103	0	0.5	7.5	4.1	135	1.01	0		154	7.1	58		3	2.8	0	0	0	0	0.2	80	1	0	0	0	0	0	0	Prostate
								1.4		50.5		0	3	5.5			1.01	3						1		0	0	0	0.5	0.2	69	1	0	0	0	0	0	0	Prostate
	3.3		24	71	11	7.7	113.4	0.7	0.7	72.8	206	0	0	6	4.1	133	1.008	0	1.7	132	5.2	168		0	2.7	1	0.5	0	0	0.2	78	1	0	0	0	0	0	0	Prostate
			22		12		106	0.9		84.2	104	0	3	5.5	3.8	142	1.008	0.5						5		0	0	0	0	0.2	71	1	0	0	1	1	0	0	Prostate
	4.8		39	25	11		105	1	0.1	87.3	92	0	0	6	3.4	141	1.004	2	0.8	206	7.1	87		0	5.4	0	0	0	0	0.2	60	1	0	0	0	1	0	0	Prostate
	4.5		19	19	12.8	8.7		1	0.12	73	102	0	2	5	4.23	133.8	1.02		0.68	149		108		0	5.79	1			0.5	0.2	77	1	1	0	1	1	0	0	Prostate
					20																										60	1	0	0	0	0	0	0	Prostate
			66	29	13		103	0.7	0.1	91.3	389	0	0	5.5	4.3	144	1.037	0	0.4	198		891		0	3.1	1	0	0	1	1	48	1	0	0	0	0	0	0	Prostate
	4.3		15	33	39		99	1.4	0.1	55.2	126	0	0	5.5	4.9	140	1.025	0	0.7	213	6.4	156		1	7.3	0	0	0	0	0.2	69	1	0	0	0	0	0	0	Prostate
				36	18			1		75.7		0	2	6	4.1	135	1.01	1						0		0	0	0.5	0	0.2	64	1	0	0	0	0	0	0	Prostate
	3.7		18	48	18.9	8.34	106.7	0.6		64.7	155	0	0	5	3.8	143.8	1.022			182		81		0	6.4	0			0.5	1	80	1	0	0	0	0	0	0	Prostate
	4.8		36	22	9		102	0.8	0.2	67.2	100	0	0	5.5	4.1	139	1.023	0.5	1.2	231	7.4	304		0	5.7	0	0	0	0.5	1	68	1	0	0	0	0	0	0	Prostate
	4.6		24	21				0.9	0.3	84.2									0.9	290	7.4										68	1	0	0	0	0	0	0	Prostate
					10.6	9.62	107.3	0.98		76.8	94	0	0	7	3.88	138.8	1.016							0		0			0	1	67	1	0	0	0	1	0	0	Prostate
			22	55	27			1		72.3	114	1	1	6.5	4.53	141.2	1.006	1						1		0	0	0	0	0.2	79	1	0	0	0	0	0	0	Prostate
	3.9		132	214	14	8.3	100	1.2	0.4	51.1	106	0	0	7	3.71	139	1.014		0.7	193	6.33	243		0	7.72	0			0	1	77	1	1	0	0	1	0	0	Prostate
			12	14	12			0.9		94.5	102	1	3	5.5	3.4	139	1.025	3	0.9					5		0	0	0.5	2	1	75	1	0	0	1	0	0	0	Prostate
												0	0	5.5			1.024	0						0		0	0	0	0	1	79	1	0	0	0	0	0	0	Prostate
	4.4		18	38	18	9.1	99	3.9		33.2	131	0	3	5	3.6	138	1.008	0.5		182	6.5	92		1	13.2	0	0	0	1	0.2	71	1	0	0	0	0	0	0	Prostate
	4		24	30	26		103	1.7	0.1	39.1	98	0	0	6.5	3.6	140	1.013	0	1	133	6.2	98		0	6.7	0	0	0	0.5	0.2	80	1	0	0	0	0	0	0	Prostate
	4.98		22	78	22.4	9.38	108.1	1	0.16	55.2	101	0	0	5.5	3.8	139.2	1.018		5.4	162	7.03	65		5	6.93	0			2	0.2	67	1	0	0	0	0	0	0	Prostate
			14	26	12		105	0.9		83.9	227	0	0.5	5.5	4.5	137	1.024	0						0		0	0	0	0	0.2	69	1	0	0	1	0	0	0	Prostate
1.4	4.3	88	23	25	80	8.2	93	11.3	0	10.8	100	0	1	8.5	4.4	140	1.011	2	0.8	215	7.5	75	9	11	8.7	0	1	0	3	0.1	71	0	1	0	0	0	0	0	UrinaryBladder
1.6	4.7	73	14	16	22.6	9.39	96.4	1.2	0.1	53.3	134	0	3	5.5	4.5	137.4	1.021		0.5	198	7.6	115	0	1	9.3	0			0.5	0.2	79	1	1	1	0	1	0	0	UrinaryBladder
1.4	4.3	73	28	23	8	8.9	104	1.2	0.2	79.1	102	0	0	6.5	3.9	140	1.017	2	1.3	149	6.9	120	36	0	5.3	0	0	0	0.5	0.1	60	1	1	0	1	0	1	1	UrinaryBladder
2.6	4.3	84	17	19	8	8.5	99	0.8	0.1	96.7	90	0	0	7	3.9	140	1.014	0	0.2	187	6.1	69	6	0	4.8	0	0	0	0.5	0.2	70	1	0	0	1	1	0	0	UrinaryBladder
	4.2		190	164	13			1.1		72.4	93	0	0	6			1.021	1	0.8				11	0		0	0	0.5	0	1	72	0	0	0	0	0	0	0	UrinaryBladder
	4		23	23	20	9.3	109	0.8		94.2	158	0	0	5.5	3.4	138	1.02	0		258		103	0	0	7.8	0	0	0	3	0.2	78	1	0	0	0	0	0	0	UrinaryBladder
			15	21	29		109	2		16.2	68	0	0	5.5	3.8	142	1.018	0		203		87	0	8	5.7	0	0	0	1	0.2	67	0	0	0	0	0	0	0	UrinaryBladder
1.9	4.2	121	17	20	71	8.6	96	1	0.1	3.4	109	0	3	6	5.1	136	1.006	1	0.5	159	6.2	27	0	0	6.7	0	0	0	0	0.1	69	1	0	0	0	0	0	0	UrinaryBladder
1.7	4.2	61	33	18	15	9	111	0.8	0.2	69.6	87	1	3	6	4	138	1.021	1	1	165	7.5	85	0	16	5.7	0	0	0	1	1	78	0	0	0	0	0	0	0	UrinaryBladder
1.9	4.1	71	19	23	12	9.1	108	0.7	0.1	84.8	85	0	0.5	6.5	3.5	142	1.022	0	0.4	202	7.1	310	9	11	4.5	0	0	0	0	0.1	64	0	0	0	0	0	0	0	UrinaryBladder
1.1	4.4	65	17	42	19	8.6	106	1.1	0.2	43.4	102	0	0	6	3.4	138	1.014	3	1.5	164	6.9	58	0	1	6.6	0	0	0	0	1	78	0	1	0	0	0	0	0	UrinaryBladder
1.6	4.1	72	110	67	14	9.3	108	0.6	0.1	61.9	119	1	0	6.5	3.6	134	1.006	1	1.1	280	6.6	79	6	2	3.9	0	0	0	0.5	1	72	0	0	1	0	0	0	0	UrinaryBladder
2	3.9	47	10	12	13		103	1.2	0.2	67.8	90	1	3	5	4	138	1.026	1	0.4	185	5.8	55	0	0	4.3	2	0	0	0	1	39	1	0	0	0	0	0	0	UrinaryBladder
1.5	3.7	127	25	10	18	7.7	112	1.5	0.1	58.5	104	1	2	8.5	4.3	141	1.01		1.3	207	6.2	78	5	0	4.8	0			2	0.2	56	1	1	0	1	1	1	0	UrinaryBladder
1.6	4.2	50	12	25	16	8	107	0.8	0.1	48.7	92	1	0	5.5	3.5	140	1.018	0.5	0.6	185	6	57	11	0	6.4	0	0	0	0	0.1	80	0	1	1	0	0	0	0	UrinaryBladder
1.5	3.7	41	9	38	26		99	1.7	0.3	76.2	141	0	0	6	3.7	140	1.016	0.5	0.9	224	6.1	115	0	0	11	0	0	0.5	0.5	1	72	1	0	0	0	0	0	0	UrinaryBladder
2.3	4.9	60	25	20	13		99	1	0.2	75.7	110	0	2	6.5	4.2	140	1.014	0	0.8	202	6.5	45	3	1	3.7	0	0	0	0	0.2	70	1	0	0	0	0	0	0	UrinaryBladder
1.9	4.7	63	17	17	12	8.4	105	1.4	0.2	22.7	402	0	0.5	5	7.5	139	1.019	3	0.6	203	7.2	117	16	2	5.3	0	2	0	0	0.2	67	0	1	1	1	0	0	0	UrinaryBladder
			14	18	15			1		93.7	110	0	0	6	3.8	137	1.024	2					0	1		0	0	0	0	0.2	80	1	0	0	0	0	0	0	UrinaryBladder
1.5	4.1	92	16	20	10		112	0.8		99.5	87	0	0	5.5	4.5	140	1.024	3	0.7	174	6.4	87	0	1	3	0	0	0	0	0.2	74	0	0	0	0	0	0	0	UrinaryBladder
1.4	4	60	40	24	15	9	105	0.9		84.9	94	0	0	6.5	4	140	1.02	0	0.7	175	7	155	0	0	6.9	0	0	0	0	0.1	74	1	0	0	0	0	0	0	UrinaryBladder
1.5	4.3	58	38	38	20	8.9	104	1.6	0.2	51.2	95	0	0	6	4.6	140	1.014	0	1	198	7.7	47	0	0	7.2	0	0	0	0	0.1	64	1	1	0	0	0	0	0	UrinaryBladder
1.8	4.3	35	19	27	18	9.6	104	1.5	0.2	34.1	83	0	1	7	4.1	137	1.008	1	0.4	178	6.5	68	0	2	6.8	0	0	0	0	0.1	79	0	1	0	0	0	0	0	UrinaryBladder
1.9	4.4		15	22	24	9	104	1.4		53.4	96	0	0	5.5	3.9	135	1.003	0		219	6.7	82	0	0	6.4	0	0	0	0	0.2	78	1	0	0	0	1	0	0	UrinaryBladder
2	4.8	73	15	31	21		103	1.2	0.2	61.3	189	0	0	6.5	4.3	141	1.013	0	1.3	121	7.4	61	0	0	5.7	0	2	0	1	1	67	1	0	0	1	1	0	0	UrinaryBladder
1.8	4.1	87	21	42	11		104	0.8	0.2	84.7	140	0	3	7	3.9	137	1.003	3	1.2	165	7.2	76	0	11	5	1	0	0	0	0.1			0	0	0	0	0	0	UrinaryBladder
	5.3		18	22	15		108	1		76.8	167	0	2	7.5	4.4	143	1.005	0	0.6				0	0	8.9	0	0	0.5	0	0.2	65	1	0	0	1	1	0	0	UrinaryBladder
			20	29	12	9.2	102	0.9		73.2	111	0	2	5.5	3.9	141	1.015	2					3	0		0	0	0	0	0.2	74	1	0	0	0	0	0	0	UrinaryBladder
1.4	4	51	24	23	8	9	105	0.6	0.1	100.3	77	0	0	7	3.4	140	1.018	0	0.4	217	7	49	5	0	3.4	0	0	0	0.5	0.1	71	0	0	0	0	0	0	0	UrinaryBladder
2	4.3	55	22	20	15	9.6	108	1.5	0.1	62.9	96	0	0	6.5	4.4	142	1.014	0.5	0.8	197	6.8	103	0	0	5.9	0	0	0	0	0.1	56	1	0	0	1	1	0	0	UrinaryBladder
1.8	5	50	13	21	50	10.1	109	0.7	0.1	85.8	95	0	3	6.5	4.6	136	1.009	3	0.7	192	6.1	114	6	0	4.9	0	0	0	0.5	1	64	1	1	1	1	0	0	0	UrinaryBladder
			24	27	10			1.1		98.6	121	0	0.5	7	4.7	144	1.018			160		254	0	0	7.3	0			0	0.1	70	1	0	0	0	0	0	0	UrinaryBladder
1.4	2.72	480	52	60	8.2	11.6	93.2	0.79	0.33	100.4	159	0	0.5	6.5	2.89	143.1	1.022		1.51	159	6.09	155	0	0	2.68	0			2	0.2	64	1	0	0	1	1	0	0	UrinaryBladder
1.8	4.6	61	19	22	13	8.1	99	1	0.1	85.4	118	1	0	5.5	3.8	139	1.011	0.5	1.1	294	7.4	120	0	3	9.1	0	0	0	0	0.2	68	1	1	0	0	0	0	0	UrinaryBladder
1.3	3.8	89	24	21	25	9.3	103	0.9	0.2	48.6	181	0	3	7.5	4.2	130	1.009	1	1.1	206	5.5	106	21	7	4	0	0	0	2	1	77	0	1	1	0	0	0	0	UrinaryBladder
			40	21	23		109	0.9		77.9	114	0	3	5.5	3.4	142	1.018	0.5	1.2				11	3	7.7	0	0	0	1	1	63	1	0	0	0	0	0	0	UrinaryBladder
1.8	3.5	74	12	11	89	8.2	99	12.7	1.9	4.3	124	0	3	8	5.1	144	1.03	1	10	200	6	71	0	22	7.2	0	0	0	3	1	66	1	0	0	0	0	0	0	UrinaryBladder
1.2	3.5	185	25	19	134	6.5	100	11.1	0.2	2.7	2138	0	1	7	4.5	142	1.013	0	1.3	212	6.1	67	5	0	8.3	0	1	0	2	0.1	66	0	0	0	0	0	0	1	UrinaryBladder
			25	25	20			0.7		94	99	0	0.5	7	3.9	142	1.024		0.67	176		100	5	5	4.5	0			2	0.1	72	0	0	0	0	0	0	0	UrinaryBladder
1.4	4.8		16	15	13			1.1		87.9	98	0	0	6	4.7	141	1.025	0		193	8.2	144	0	2	7.8	0	0	0	0	1	65	1	0	0	0	0	0	0	UrinaryBladder
0.5	2.3	148	84	184	58		104	5.1	1.2	11.7	99	0	3	6	4.5	139	1.014	0.5	2.6	121	5.7	87	5	0	7.6	0	0.5	0	2	1	68	1	0	0	0	0	0	0	UrinaryBladder
1.9	4.3	74	16	14	15	9.3	108	0.7	0.1	82.5	89	0	0	6.5	3.7	140	1.009	1	0.5	243	7.2	90	0	0	5.4	0	0	0	0	0.1	75	1	0	0	0	0	0	0	UrinaryBladder
1.9	4.3	45	17	23	18.8	10	108	1.3	0.2	37.6	229	0	2	5	3.8	143	1.011	1	0.4	94	5.37	103	0	0	7.2	0	0	0	0	1	72	1	1	1	1	0	0	1	UrinaryBladder
1.6	4.6		14	28	13		104	0.6		119.6	100	0	3	6	4.2	142	1.012	1	0.8	205	6.7	98	3	5	3.6	0	0	0	0	1	79	0	0	0	0	0	0	0	UrinaryBladder
2.6	3.7	53	7	13	106	8.5	98	8.2	0.1	8.5	96	0	2	7.5	3.9	134	1.014	2	0.5	192	4.4	73	22	6	4.7	0	1	0.5	2	0.1	78	0	1	0	0	0	0	0	UrinaryBladder
1.3	4.7	66	16	28	26	8.8	104	10.8	0.1	8.8	102				5.4	139			1.5	83	5.2	306			4.4						60	0	0	0	0	0	0	0	UrinaryBladder
1.6	4.1	93	9	15	16		109	1.2	0.1	51.2	88	0	3	6.5	4.1	141	1.021	2	0.3	169	6.3	69	27	3	5.6	0	0	0	1	1	65	0	0	0	0	0	0	0	UrinaryBladder
	3.7		18	17	10	10	93	1.1		73	73	0	0	5.5	4.5	120	1.01	0	0.5	168		97	0	6	4.1	0	0	0	2	0.2	77	1	1	1	0	0	0	0	UrinaryBladder
1.7	4.7	55	25	25	18		105	0.9	0.2	84.7	128	0	0.5	6	4.1	138	1.008	0	1.6	161	7.5	129	0	0	6.4	0	0	0	0	0.1	68	1	0	0	0	0	0	0	UrinaryBladder
2	4.3	50	20	20	8		104	1		88.9	104	0	0	5.5	3.7	137	1.012	0	0.8	183	6.7	137	0	0	6.6	0	0	0	0	0.1	58	1	0	0	0	0	0	0	UrinaryBladder
1.3	4	72	24	22	51		95	6.2	0	6.8	129	0	1	9	3.6	139	1.006	2	0.6	182	6.9	596	15	5	6	0	2	0	2	0.2	74	0	0	0	0	0	0	0	UrinaryBladder
2.1	4.4	46	34	24	11		102	0.6	0.1	96.9	89	0	0	7	3.8	137	1.006	1	0.7	214	6.7	96	0	3	5.5	0	0	0	0	0.2	80	0	0	0	0	0	0	0	UrinaryBladder
1.5	3.4	42	17	24	22	10	114	2.1	0.2	29.6	125	0	0.5	8	4.2	139.6	1.016	0.5	0.7	164	5.3	62	0	0	6.1	0	0	0	1	0.2	80	1	0	1	1	0	0	0	UrinaryBladder
1.3	3.6	81	21	25	11	9	105	1.2	0.2	53.9	102	1	1	5.5	3.8	137	1.011	0	0.8	168	7	44	3	2	6.1	0	0	0	2	0.2	77	0	1	0	0	0	0	0	UrinaryBladder
1.2	4.1	96	20	46	20	8.3	106	1.7	0.1	32.9	108	0	3	8	3.9	134	1.011	1	1.1	144	7.4	46	11	0	5.2	0	0	0	1	0.1	69	1	0	0	1	1	0	0	UrinaryBladder
2.5	3.24	62	12	24	12		103	0.7	0.12	86.8	150	1	3	8	3.8	143.2	1.017		0.65	205	5.18	153	0	0	4.23	0			0.5	0.2	79	0	1	0	0	0	0	0	UrinaryBladder
			14	12	14		103	1.2		90.6	100	0	2	7	3.75	137.7	1.026						0	0	6.34	1			1	0.1	58	1	0	0	1	0	0	0	UrinaryBladder
1.4	4.9	80	25	47	16	9.3	111	1.28	0.1	58.9	104	1	0	7.5	4.4	135	1.006	0	1	155	7.8	81	6	1	7.9	0	0	0	1	0.1	80	1	0	0	0	0	0	0	UrinaryBladder
1.6	3.91	52	12	27	67	10.6	99.6	12.01	0.18	2.6	92	0	2	8	4.8	142	1.009	0	0.7	188	6.5	98	0	0	9.2	0	0.5	0	2	0.1	69	1	1	0	1	0	0	0	UrinaryBladder
1.6	4.4	86	23	17	16	9.3	106	0.58	0.2	103.9	100	0	0.5	5.5	4.3	131	1.017	2	0.7	183	7.4	154	3	0	6.8	0	0	0	0	1	62	0	1	0	0	0	0	0	UrinaryBladder
1	4	60	31	14	14	7.7	105	1	0.2	50.6	240	1	0.5	8	4	133	1.021	2	0.5	153	4.7	117	0	0	4.3	0	0	0	0.5	0.1	75	1	0	0	0	0	0	0	UrinaryBladder
1.2	3.4	87	32	57	35	8.8	101	9.1	0.1	6.5	100				4.9	135			0.7	266	6.5	119			10.3						75	0	0	0	0	0	0	0	UrinaryBladder
1.1	3.7	50	9	17	15	9.5	106	0.8	0.2	56.7	102	0	0	7	3.2	139	1.008		0.8	120	7.1	137	0	5	6	0			0	1	70	0	0	0	0	0	0	0	UrinaryBladder
2.3	3.5	43	67	40	85	9.3	100	2	0.1	16.2	86	0	2	7.5	5	133	1.012	0.5	0.9	234	5.9	102	5	27	7.6	0	1	0	2	0.2	58	0	0	0	0	0	0	0	UrinaryBladder
			16	29	15		108	0.9		63.7	115	0	0	5	4.1	147	1.008	2					0	9		0	0	0	0	0.2	62	0	0	0	0	0	0	0	UrinaryBladder
1.9	4.4	42	31	38	61	8.9	109	3.6	0.2	17.5	85	0	0.5	6	4.4	141	1.014	0	0.7	160	6.7	68	0	10	13.5	0	0	0	0.5	0.2	72	1	1	0	0	1	0	0	UrinaryBladder
1.3	4.2	56	35	21	16	9.3	106	0.7	0.1	56.4	108	0	0	6	4.2	141	1.009	3	1.1	209	6.8	58	0	6	7.5	0	0	0	0.5	0.1	62	0	1	0	0	0	0	0	UrinaryBladder
1.5	3.9	104	15	24	79	10.6	100	4.5	0.2	6.1	107	1	3	5	3.9	138	1.039	3	1.3	171	6.6	76		0	6.9	3	1	3	3	2	66	0	1	1	0	0	0	0	UrinaryBladder
			128	105	16		107	0.6		99.5	250	0	3	6.5	3.7	136	1.028	0						0		0	3	0	1	0.1	79	0	0	0	0	0	0	0	UrinaryBladder
2	4.5	55	16	35	11		107	1		84.9	114	0	0	5	3.9	142	1.021	0.5	0.5	191	6.7	159	0	2	6.7	0	0	0	2	0.2	73	1	0	1	0	0	0	0	UrinaryBladder
1.9	4	59	11	26	57	7.7	111	0.6	0.1	98.7	121	0	0.5	8	3.3	142	1.013	0	0.9	170	6.9	289	0	2	3.4	0	0	0	0	1	78	0	0	0	0	0	0	0	UrinaryBladder
1.6	4	55	25	18	46	8.3	93	1.5	0.1	28.1	97	1	3	7	5	136	1.014	3	0.6	172	7.5	111	6	1	4.6	0	0	0	1	0.2	77	1	1	0	0	0	0	0	UrinaryBladder
0.8	3.2	133	29	61	10	8.1	103	1.3	0.1	38.9	86	0	0	7	3.8	135	1.019	0	0.3	107	7.9	103	22	0	6.5	0	0	0.5	0	0.1	62	0	0	0	0	0	0	0	UrinaryBladder
1.9	3.8	86	16	20	19	8.6	105	0.8	0	44.3	103	0	3	5.5	4.3	140	1.008	3	0.8	158	6.7	310	16	2	5.7	0	0	0	0	0.1			0	0	0	0	0	0	UrinaryBladder
2.2	4.19	81	44	26	19	8.7	106.2	0.38	0.13	181.5	127	0	3	6	3.5	137.6	1.02	0	0.98	241	5.8	109	3	0	5	0	0	0	3	0.2	50	0	0	0	0	0	0	0	UrinaryBladder
1.8	4.1	177	18	19	37	9.9	100	6.3	0	5.6	91	0	3	7	5	142	1.008	3	0.5	210	6.3	106	0	0	6.2	0	0.5	0	1	0.2	69	1	1	0	0	0	0	0	UrinaryBladder
2.2	4.3	67	23	21	21.1		106	0.78	0.2	72.8	105	0	0	5.5	2.7	142	1.015	0	1.1	127	6.3	64	5	2	6.01	0	0	0	0	0.1	76	0	1	0	0	0	0	0	UrinaryBladder
2.1	4.2	40	28	87	24	9.9	104	0.9	0.1	61.2	81	0	0	5.5	4	137	1.018	0	0.5	168	6.8	406	0	0	6.2	0	0	0	0	0.2	64	1	1	1	0	0	0	1	UrinaryBladder
1.2	4.1	64	37	55	18		108	0.8	0	76.3	107	1	0	7.5	5	141	1.008	3	0.5	163	7.4	135	5	0	5.6	0	0	0	2	0.1	59	0	0	0	0	0	0	0	UrinaryBladder
1.8	4.2	103	87	29	14	9.8	102	2.1	0.1	37.5	94	0	0	5	4.3	140	1.029	0	0.5	202	7.5	120	0	0	9	0	0	0.5	0	0.1	55	0	0	0	0	0	0	0	UrinaryBladder
2	3.8	100	30	30	77	9.3	100	18.8	0.2	2.6	105	0	3	6.5	4.4	138	1.013	0.5	0.8	194	6.2	67	6	0	9.6	0	1	0	3	0.1	64	1	1	0	0	1	0	0	UrinaryBladder
0.7	2.89	78	23	25	20	8.94	102.2	0.93	0.15	64.6	121	0	1	6	3.64	140	1.029		0.51	80	7.23		0	0		0			0.5	0.1	75	1	1	0	0	0	0	0	UrinaryBladder
1.5	4	128	21	23	12.1	8.72	106.9	1.3	0.2	65.4	94	1	2	6	4.7	137.8	1.017		1.4	137	5.7	30	3	0	6.4	0			0	0.2	75	1	1	0	0	1	0	0	UrinaryBladder
2.5	4.2	50	19	14	38	9.6	109	2.2	0.1	28	130	0	0	6	4.6	140	1.014	1	0.5	238	7.3	231	6	2	4.8	0	2	0	1	0.1	76	1	1	1	1	1	0	0	UrinaryBladder
1.4	4.6	56	13	17	16		104	1	0.1	59.2	118	0	2	6.5	4	139	1.009	3	0.4	195	7.8	90	3	1	8.7	0	0	0	0	0.2	75	1	1	0	0	0	0	0	UrinaryBladder
1.9	4.6	72	15	18	138	9.1	104	2.4	0.1	39	121	0	3	8.5	4.5	142	1.008	1	0.5	169	6.7	75	16	16	7.3	0	0	0	0	0.1	66	0	0	0	0	0	0	0	UrinaryBladder
1.8	4.7	54	24	19	15	9.7	107	0.8	0.2	84.2	109	0	2	5.5	4.3	140	1.017	0.5	0.9	201	6.9	113	0	0	5.2	0	0	0	0	1	68	1	0	0	0	0	0	0	UrinaryBladder
2	4.7	39	23	26	21	9.5	107	2.1	0.1	35.6	103	0	3	5.5	4.1	140	1.023	0	1.3	166	7.2	200	0	0	6.4	0	0	0	0	0.2	69	1	1	0	0	1	0	0	UrinaryBladder
2	4.1	60	28	17	21		100	0.9	0	61.2	96	0	0	6.5	4.2	139	1.008	0	0.4	165	6.2	146	0	2	5.6	0	0	0	0	0.1	64	1	0	0	1	0	0	0	UrinaryBladder
1.3	3.8	42	11	21	74	8.2	103	9.5	0.1	8.4	191	0	2	5	4.7	139	1.009	3	0.6	175	7	109	9	5	7.3	0	0.5	0	3	0.1	74	1	1	1	0	0	0	0	UrinaryBladder
1.4	4		20	26	14		109	1.1		83.6	124	0	0	6.5	4.1	139	1.026	0	1	200	6.9	78	0	0	5.9	0	0	0	0	0.1	80	1	0	0	0	1	0	0	UrinaryBladder
1.7	4.3	112	14	47	15	8.9	112	1.3	0.1	45.3	69	0	3	6	4.8	133	1.016	0	0.4	172	5.6	854	0	0	8.2	0	0	0	0	1	64	1	1	1	1	1	0	0	UrinaryBladder
1.9	4.3		11	14	9	11.4	106	0.6		125.5	113	0	0	6.5	4.1	140	1.018	1	1.8		6.6	61	11	2		0	0	0	1	1	71	0	0	0	0	0	0	0	UrinaryBladder
			21	23	16	9.6	107	0.7		85.6	92	0	0	5	4.1	143	1.029	2		226		200	3	1	5.7	0	0	0	0	1	63	0	0	0	0	0	0	0	UrinaryBladder
0.8	3.8	61	66	36	54	8.8	102.8	3.4	0.32	6.2	126	0	1	7	4.2	139.3	1.011	1	0.8	196	5.54	128	12	3	8.6	0	1	0	3	0.2	77	0	1	1	0	0	0	0	UrinaryBladder
2.4	5	60	24	23	12		107	1.1	0.1	77.1	100	0	0	6	4.2	141	1.003	0	0.8	208	7.1	98	3	1	7.6	0	0	0	0	0.2	34	1	0	0	1	1	0	0	UrinaryBladder
2.1	4	73	38	37	14		105	0.8	0.1	87.6	124	0	1	5.5	4.1	135	1.007	0	0.8	158	5.9	268	6	4	7.3	0	0	0.5	3	0.1	57	1	1	1	1	1	1	0	UrinaryBladder
			11	13	14		107	0.9		75.5	133	0	0.5	5.5	4	139	1.023	2		195		152	9	3	8.9	0	0	0	0	0.2	65	1	0	0	0	0	0	0	UrinaryBladder
		72	21	21	12		102	0.5	0.1	159.2	105	0	2	6.5	3.1	139	1.012	1	0.9	279		52	0	0	5.1	0	0	0	1	0.2	70	0	0	0	0	0	0	0	UrinaryBladder
2.3	3.1	62	13	23	19	8.5	89	2.8	0.38	74.7	130	0	1	6.5	3.99	135.7	1.017		0.5	167	5.4	77	5	2	4.1	0			1	0.2	72	1	0	0	1	0	0	0	UrinaryBladder
1.1	2.5	66	19	19	13	7	101	7.1	0.1	13.8	99	0	0	6.5	5.4	135	1.014	0	0.6	87	6	135	27	2	6.9	0	0	0	1	0.1	67	1	0	0	0	0	0	0	UrinaryBladder
2.3	4.6	60	19	33	23	9.78	105.7	1.9	0.1	37.3	135	0	3	6	4.3	136.7	1.012	1	1.2	220	7.3	110	0	2	5.1	0	2	0	0	0.2	72	1	1	1	1	0	0	0	UrinaryBladder
		59	24	21	9		106	0.6	0.1	97.5	101	0	2	7.5	3.6	140	1.021	0.5	0.8	163		70	0	4	4.7	0	0	0	1	0.2	76	0	0	0	0	0	0	0	UrinaryBladder
			20		8.2		107.7	0.8		92.9	120	0	0	6	4.43	140	1.028			225		68	0	0	5.6	1			1	0.2	64	1	1	0	1	1	0	0	UrinaryBladder
1.7	3	57	44	49	39	9.3	104	1.6	0.2	87.9	126	0	0	6	4.4	137	1.022	0	1.3	225	6.7	86	0	0	4.9	0	0	0	1	1	80	1	0	0	1	1	0	0	UrinaryBladder
1	4.5	82	25	22	13	9.14	101	0.91	0	70	167	1	0	5.5	4	142	1.014	0.5	0.7	166	7.7	165	22	2	3.3	0	0	0	3	0.2	67	0	1	1	0	0	0	0	UrinaryBladder
			38	20	16	8.9	107	1.3		53.6	110	0	3	5.5	4.5	140	1.012	0	1.2	209		145	0	3	6.1	0	0	0	0	1	57	1	0	0	0	0	0	0	UrinaryBladder
1.7	4.4	68	17	22	13	9	108	0.5	0.1	100.6	111	0	0.5	6.5	3.8	142	1.008	1	0.7	281	6.9	46	76	0	4.2	0	0	0	0	1	65	0	0	0	0	0	0	0	UrinaryBladder
1.5	3	195	37	43	9	9	104	0.8	0.3	63.2	150	1	0.5	5	4.2	137	1.024	3	1.2	170	6.6	191	22	16	4.5	0	0	0.5	2	0.1	74	0	0	0	0	0	0	0	UrinaryBladder
1.4	4.1	67	16	21	17		99	1.2	0.2	68.8	107	0	0	6	4.2	140	1.017	1	0.63	238	7.3	91	0	0	8.3	0	0	0	0	0.2	69	1	1	0	0	0	0	0	UrinaryBladder
	3.7		14	17	99.3	7.98	100.8	1.6		19.2	107	1	2	5	3.7	136.7	1.013		0.5	301		171	0	0	7.8	0			2	0.2	62	1	0	0	0	0	0	0	UrinaryBladder
1.5	4.8			21	12			0.6		103.4	122	0	3	5.5			1.02	1	0.8	288	8		18	6	4.6	0	0	0	0.5	0.2	62	0	0	0	0	0	0	0	UrinaryBladder
1.7	4.9	75	40	27	13		106	1.2	0.1	62.2	150	0	2	6.5	3.7	135	1.01	0	1	191	7.8	173	3	0	3.6	0	0	0	0	0.2	60	1	0	0	0	1	0	0	UrinaryBladder
2.4	4.9	44	25	15	10	9	106	0.7	0.1	120.4	91	0	0	5	4.2	142	1.004	0	1	210	6.4	107	0	0	5	0	0	0	0	0.2	52	1	0	0	0	0	0	0	UrinaryBladder
								1		76.2																					66	1	0	0	0	0	0	0	UrinaryBladder
3.1	3.7	40	15	16	9	8.5	97	1	0.2	82.7	151	0	2	6	4	136	1.014	0.5	0.9	188	5.3	97	6	1	9.6	0	0.5	0	2	0.2	76	1	1	1	0	0	0	0	UrinaryBladder
2.1	4.89	79	52	25	15		108	0.7	0.12	96.1	91	0	3	5	4.07	137	1.027	0.5	0.6	168	6.89	79	3	24	6.1	0	0	0	0	1	68	1	1	0	1	0	0	0	UrinaryBladder
1.8	3.5	72	30	24	25.7		110	1.1	0.1	85.4	137	1	2	7	3.52	142	1.027		0.3	129	5.4	184	0	1	4.8	0			0	0.1	69	1	1	0	1	0	1	0	UrinaryBladder
1.3	2.8	61	38	34	19	9.7	113	0.8	0.1	87.6	190	0	0	6	4	133	1.01	1	0.9	219	7	318	5	16	5.1	0	0	0	0	0.1	64	1	0	0	0	0	0	0	UrinaryBladder
2.3	5	74	29	29	27	9.7	104	1.4	0.2	55.6	106	0	0	6	4.2	137	1.004	0	1.3	215	7	239	0	0	4	0	0	0	0	0.2	67	1	0	0	1	0	0	0	UrinaryBladder
	4.6	46	18	34	15		102	0.9	0.1	86.6	100	0	0	6	4.2	140.7	1.012	0	0.8	172		157	0	0	5.6	0	0	0	0	0.2	68	1	1	0	0	1	0	0	UrinaryBladder
1.4	3.2	101	37	49	33	7.9	125	1.3	0.1	79.7	128	1	3	5	4.1	133	1.022	3	1		7.6		0	3		1	0	1	2	1	56	1	0	0	0	0	0	0	UrinaryBladder
1.6	4.5	93	21	18	22	9.4	106	1.4	0.1	32.5	108	0	0	5	5.4	139	1.016	0	0.7	257	6.7	269	9	1	6.7	0	0	0	1	0.2	69	0	1	0	0	0	0	0	UrinaryBladder
1.4	3.4	80	81	38	17	9	110	2.78	0.4	13.8	231	0	2	7	3.5	140	1.012		0.7	268	5.71	163	9	16	4.3	0			2	0.2	71	0	1	1	0	0	0	0	UrinaryBladder
2.6	3.9	62	21	16	12	8.8	103	1.1	0.2	87.3	98	0	3	6	4.3	139.3	1.014	0	1.1	157	6.7	59	0	1	4.7	0	0	0	0	0.2	58	1	0	0	0	0	0	0	UrinaryBladder
3.2	4.52	83	37	19	16	8.7	98	0.93	0.18	81.5	198	0	0	6	3.1	137.6	1.025	0	1.1	137	6.4	129	0	0	6.1	0	0	0	0	0.1	70	1	0	1	1	0	1	0	UrinaryBladder
1.7	4.6			20	14		105	1.1		68.5	171	0	3	5.5	3.7	133	1.021	0.5	1.3		7.3	138	5	5	7	0	3	0	1	0.1	67	1	0	0	0	0	0	0	UrinaryBladder
1.8	4.1	46	10	20	62	8.2	94	11.3	0.1	4	86	1	3	8	4.6	135	1.009	2	0.9	191	6.8	117	16	11	6	0	0.5	0	2	0.1	71	1	1	0	0	0	0	0	UrinaryBladder
			45	45	12			0.6		83.2	158	0	0.5	6	3.4	141	1.007	0.5	0.8				6	4	5.3	0	0	0	0	1	71	0	0	0	0	0	0	0	UrinaryBladder
0.9	3.8	343	64	35	109	10.5	97	9.4	0.1	5	102	0	2	7.5	4.6	140	1.008	2	0.6	128	6.4	77	11	38	4.4	0	0.5	0	2	0.1	72	0	0	0	0	0	0	0	UrinaryBladder
1.5	4.2	110	27	19	13	9.5	126	0.9	0.1	60.4	221	0	3	8	4.5	138	1.021	3	0.7	112	6.3	38	15	2	4	0	0	0	0	0.2	72	1	0	1	1	0	0	0	UrinaryBladder
1.7	4.7	71	16	6	56	10.4	94	12.3	0.1	5	100	0	3	8	4.3	140	1.01	0	0.6	188	7	157	0	0	11	0	1	0	1	0.2	55	1	1	0	0	0	0	0	UrinaryBladder
1.6	3.8	52	13	13	14.4	9.02	104.3	1.44	0.1	23.7	151	0	3	6	4.32	134.9	1.015		0.28	106	6.12		0	0	7.82	0			3	0.2	75	0	0	0	1	0	0	0	UrinaryBladder
2.1	4.5	58	108	31	15		107	0.9	0.1	88.1	103	0	0	6	3.35	141	1.02	0	0.8	155	6.6	106	0	0	4.53	0	0	0	0	0.2	60	1	0	0	0	0	0	0	UrinaryBladder
2.4	4.4	62	34	47	15	8.8	106	1	0.3	84.7	108	0	3	7	3.8	141	1.005		1.2	199	6.6	142	5	2	8.5	0			1	0.1	73	1	0	0	0	0	0	0	UrinaryBladder
1.9	2.9	40	13	16	26		112	1.5	0.1	46.9	95	0	3	6.5	3.9	145	1.013	0.5	0.5	217	4.8	150	27	0	6.2	0	0	0	0.5	0.2	77	1	0	0	0	0	0	0	UrinaryBladder
1.5	4.6	77	32	25	15		109	0.8	0	72.4	121				3.7	141			0.6	130	7.7	127			5.1						71	0	0	0	0	0	0	0	UrinaryBladder
1.3	4.6	155	72	15	17	9.2	105	0.7	0.2	82.9	155	1	3	5	3.5	139	1.038	2	1.1	153	6.7	63	0	16	2.4	1	0	0.5	2	1	77	1	0	0	0	0	0	0	UrinaryBladder
1.6	4.1	56	24	19	20.7	9.55	103.6	0.8	0.1	99.4	73	0	3	7	4.1	137.6	1.01	2	0.6	297	6.7	230	0	0	4.6	0	0	0	2	1	69	0	0	1	0	1	0	0	UrinaryBladder
	4.34		19	25	17	9.27	106	1.1		86.9	91	0	0.5	7	3.7	141.9	1.008			128		184	0	0	3.7	0			1	0.2	69	1	1	0	0	1	0	0	UrinaryBladder
			25	36	14		110	0.9		108.6	154	0	0	5.5	3.8	139	1.011						0	0		0			0	1	62	1	0	0	1	1	0	0	UrinaryBladder
			27	25	15	9.5	105	1		74.7	115	0	3	6	3.2	141	1.012	3		177		93	15	0	9.2	0	0	0	1	0.2	75	1	1	1	0	0	0	0	UrinaryBladder
1.2	3.6	119	30	64	18		109	1.1	0.1	58.6	139	0	0	8	3.6	137	1.01	0	1.4	186	6.6	82	6	0	5.4	0	0	0	0	1	78	1	0	0	1	1	1	0	UrinaryBladder
1.5	4.3	82	12	15	52	9.1	101	1.5	0.2	38.7	202	0	0	8	4.6	143	1.037	2	0.9	276	7.6	194	11	19	5	0	1	0	1	0.1	68	0	0	0	0	0	0	0	UrinaryBladder
1.6	4	41	15	21	23		107	1.7	0.1	55.4	90	0	3	6.5	5	141	1.023	1	1	202	6.5	87	0	0	7	0	0	0.5	2	1	68	1	0	0	0	0	0	0	UrinaryBladder
1.4	4	129	55	27	29	8.4	110	1.7	0.1	85.7	151	0	0	7	4	141	1.012	3	0.3	266	5.5	218	3	3	8.3	0	0	0	0	0.2	72	1	1	1	0	0	0	0	UrinaryBladder
2.3	4.6	54	16	23	16		107	0.9	0.1	98	101	1	0	7	3.1	142	1.006	0	0.9	216	6.6	100	5	3	6.3	0	0	0	0	0.2	65	1	0	0	0	1	0	0	UrinaryBladder
1.8	4.7	49	10	27	44	8.5	103	1.1	0.1	29.8	106	0	0	5	4.3	135	1.008	1	0.6	225	7.1	158	24	0	3.6	0	0.5	0	3	0.2	54	0	1	0	1	1	0	0	UrinaryBladder
1.2	4.6	76	12	18	23		102	0.5	0.1	104.3	101	0	2	6	4.4	132	1.02	0.5	0.8	175	8.2	88	5	2	4.3	0	0	0	0	0.1	61	0	0	0	0	0	0	0	UrinaryBladder
1.7	4.6	52	37	22	45	9.6	104	1.2	0.1	68.5	247	0	0	6	5	140	1.012	3	1.2	194	5.6	132	49	5	7.9	0	0	0	3	0.1	69	1	0	0	0	0	0	0	UrinaryBladder
			70	30	11		107	1		101.9	111	0	0	6.5	4.5	138	1.022	0		189		166	3	1	6.2	0	0	2	2	0.2	54	1	0	0	0	0	0	0	UrinaryBladder
1.9	4.6	98	18	31	81	10.7	96	3.9	0.1	4.9	160				4.8	141			7.1	187	6.3	27			4						65	0	1	0	0	1	0	0	UrinaryBladder
			22	31	14	9.6	106	1.3		60.4	93	0	2	6	3.44	140	1.004	3		152		135	9	2	4.7	0	0	0	0.5	0.2	71	1	1	0	1	1	0	0	UrinaryBladder
		58	96	24	12	9.1	105	0.9	0.1	85.7	103	0	1	5	3.6	140	1.019	3	0.8	162		226	0	0	8.4	0	0	0.5	0.5	0.2	71	1	1	0	0	0	0	0	UrinaryBladder
1.6	4.5	50	18	16	10		108	0.5	0.1	101.7	103	0	3	6.5	4.4	141	1.017	1	0.9	175	7.2	71	5	0	4.5	0	0	0	0.5	0.1	69	0	0	0	0	0	0	0	UrinaryBladder
			15	20	8		107	0.6		100.6	79	0	2	5.5	4	136	1.013	3	0.6				27	9	4.8	0	0	0	0.5	0.2	70	0	0	0	0	0	0	0	UrinaryBladder
1.4	3.67	131	46	29	20	8.29	103.8	0.79	0.11	101.6	85	0	0	6	3.32	143.6	1.012		0.3	129	5.79	78	3	0	5.4	0			1	0.2	45	1	1	0	0	0	0	0	UrinaryBladder
1	3.7	84	19	43	16		108	0.6	0.06	107.8	139	0	0	6.5	3.7	141	1.003	0	0.35	174	7	128	33	5	4.5	0	0	0	0.5	0.1	53	0	1	1	0	0	0	0	UrinaryBladder
			18	22	9.6		104	1.1		85.4	92	0	0	6.5	3.8	140	1.012						0	0	6.47	0			0	0.2	51	1	0	0	0	0	0	0	UrinaryBladder
1.3	3.5	72	12	22	20	8.7	101	0.9	0.1	101.5	106	0	3	6	5.4	139	1.014	0	0.3	173	7.5	76	0	0	7.6	0	0	0	0	0.2	61	1	0	0	0	0	0	0	UrinaryBladder
2.3	4.2	85	23	18	16		105	1.5	0.1	44.2	144	0	0	7	3.5	138	1.005	0	1.3	249	6.2	105	0	0	9.5	0	0	0	0	0.1	66	1	1	1	1	1	0	0	UrinaryBladder
1.4	4.7	71	24	27	20	9.6	108	1.8	0.1	42	90	0	0	5.5	4.3	141	1.015	0	0.8	106	8.2	135	0	5	7.5	0	0	0	0	0.1	66	1	1	0	0	0	0	0	UrinaryBladder
2.4	4.4	49	14	23	13	9.4	105	0.5	0.2	123.5	93	0	2	7.5	3.9	139	1.017	0	1.2	251	6.3	57	0	0	3.8	0	0	0	0	0.1	73	0	0	0	0	0	0	0	UrinaryBladder
1.6	3.9		16	27	28	9.65	103	1	0.2	61.4	173	0	0.5	5	5.7	134	1.014		0.6	231	6.4	127	69	3	4.2	0			2	0.2	80	0	1	1	0	0	0	0	UrinaryBladder
					10			0.6		142.2		0	3	7.5	4.1	141	1.009	0					11	3		0	0	0	1	0.1	61	1	0	0	0	0	0	0	UrinaryBladder
1.5	4.3	73	21	28	16		109	1.1	0.2	85.2	98	0	1	6	4	140	1.011	1	1.1	195	7.2	71	0	0	6.3	0	0	0	0	0.2	68	1	1	0	0	0	0	0	UrinaryBladder
2.5	4.5	55	26	14	10	9.2	106	0.8	0.1	72.4	82	1	0	6	4.2	138	1.016	0	0.9	214	6.7	93	12	0	4.6	0	0	0	1	0.1	70	0	1	0	0	0	0	0	UrinaryBladder
	3.23	57	7	22	17		107	0.8		45.6	110	0	0	5	5.1	139	1.009		1.16				0	0		0			0	0.2	80	1	0	0	1	0	0	0	UrinaryBladder
1.6	4.2	80	15	16	77	8.5	98.3	10.4	0	3.8	70				4.8	137			0.2	185	7.1	102			6.5						70	0	0	0	0	0	0	0	UrinaryBladder
1.2	4.3	100	22	31	90	8.9	91.7	6.9	0.2	12.6	120	0	3	7	4	135	1.012	1	0.5	168	7.4	115	84	9	4.7	0	0.5	0	1	0.2	78	0	1	1	0	0	0	0	UrinaryBladder
1.3	4.2	83	15	26	12		100	1.4	0.1	39.8	87	0	0	7	3.6	142	1.018	2	0.5	186	5.5	182	11	3	11	0	0	2	2	0.1	61	0	0	0	0	0	0	0	UrinaryBladder
0.3	3.3	97	19	57	29.7	7.69	101.9	1.4	0.02	114.4	123	0	0	5.5	3.9	135.9	1.038		0.69	149	7.2	143	0	0	10.4	0			0	1	60	1	1	1	1	1	1	0	UrinaryBladder
1.3	3	120	17	38	55	8	106	8.1	0.4	30.5	162				4	136			1.2	135	5.1	69			6.4						73	0	0	0	0	0	0	0	UrinaryBladder
1.6	4.1	63	40	41	43	9.4	101	2.2	0	12.9	231	0	0	5	4.6	136	1.01	0	0.7	166	6.3	65	5	2	10.8	0	0	0	3	0.1	65	1	0	0	0	0	0	0	UrinaryBladder
1.4	4.3	45	18	26	6	8.7	102	0.7	0.1	97.3	93	0	0	6.5	3.8	142	1.027	0	0.4	230	7.2	73	0	0	4.3	0	0	0	0	1	75	1	0	0	0	0	0	0	UrinaryBladder
1.5	4	58	20	22	17		100	1.1		73.5	125	0	3	6.5	3.2	131	1.019	0	0.6	197	6.6	113	5	2	5.9	0	0	0	0	0.2	80	1	0	0	0	0	0	0	UrinaryBladder
1.7	3.2	77	76	27	95	10.5	92	8.6	0.2	3.3	100				4	136			0.9	133	5.6	220			4.9						57	0	0	0	0	0	0	0	UrinaryBladder
1.3	3.82	84	42	18	6.9	8.72	105	0.78	0.19	107.7	104	0	3	6.5	3.71	136.9	1.02		0.48	156	6.3	58	0	0	4.25	1			2	1	56	1	0	0	1	1	0	0	UrinaryBladder
1.8	4.1	81	13	19	9.6	9.1	95	1	0.1	72.5	86	0	3	7.5	3.7	136.3	1.012	0	1.1	175	6.8	106	27	0	6.1	0	0	0	0	1	78	1	0	0	1	1	0	0	UrinaryBladder
1.3	3.6	63	14	25	15		103	0.6	0	88.3	104	0	2	7	3.9	135	1.019	2	0.5	166	5.6	48	0	3	3.5	0	0	0	0	0.1	62	0	0	0	0	0	0	0	UrinaryBladder
			21		13	9.7		0.9		99.6	133	0	3	6	4.4	143	1.015	0.5		179		72	33	8	4.6	0	0	0.5	1	0.1	60	1	0	0	0	0	0	0	UrinaryBladder
1.7	4.7	48	26	13	130	8.9	101	8.8	0.2	4.7	54	0	1	6.5	5.4	135	1.027	0	0.8	188	6.8	122	11	1	5.6	0	0	1	1	0.2	74	1	1	1	0	0	0	0	UrinaryBladder
					15		109	0.9		84.1	99	1	1	5	3.8	143	1.021	0					11	3		0	0	0	2	1	73	1	1	0	1	1	0	0	UrinaryBladder
					20			1.8		35.4	81	0	2	5.5	3.9	138	1.019	2					6	3		0	0	0.5	1	0.2	73	1	0	0	1	1	0	0	UrinaryBladder
2.7	4.1	44	16	20	17	9.3	108	4	0.1	28.9	93	0	0	6	4.1	141	1.008	0	0.7	192	6.6	191	0	0	9.5	0	0	0	2	0.1	72	1	1	0	1	1	0	0	UrinaryBladder
			14	16	18			1.2		60.2	111	0	3	6.5			1.012	0.5		161		71	0	0	6.5	0	0	0	0	0.1	76	1	0	0	0	0	0	0	UrinaryBladder
	4.55		25	45	9		104.2	1.18		69.8	123	0	0.5	7	3.5	140.7	1.012			253		318	0	0	8.6	0			0	1	64	1	1	0	0	0	0	0	UrinaryBladder
	3.8	71	19	20	8	9	107	0.7	0.1	48.4	103	0	0.5	5.5	3.6	140	1.022	0	0.6	232		58	3	0	3.6	0	0	0	1	0.1	77	0	0	0	0	0	0	0	UrinaryBladder
1.2	3.5	331	99	40	15	8.8	106	0.8	0.1	96.1	134	0	0	6	4.5	135	1.018	0	0.6	221	6.5	122	0	0	4.3	0	2	0	0	0.2	71	1	0	0	1	1	0	0	UrinaryBladder
1.8	3.5	99	16	18	49	9	108	3.8	0.1	10.2	93	0	2	5.5	4.1	139	1.017	0	0.2	199	6.5	242	0	5	8.8	0	0.5	0	0.5	0.1	67	1	0	0	0	0	0	0	UrinaryBladder
	4.4		22	18	14		105	0.7		102.4	113	0	2	7	4.4	139	1.016	0					0	0		0	0	0	0	0.2	59	1	0	0	0	0	0	0	UrinaryBladder
2.3	5.1	68	41	26	15		110	1.1		67.6	192	0	0	5.5	4	140	1.021	0	0.7	256	7.3	200	5	6	6.9	0	1	0	2	1	65	1	0	0	0	0	0	0	UrinaryBladder
	4		12	19	26	9.2	109	1.3		42.6	83	0	3	6	4.48	137	1.004	3		168		105	0	0	6.8	0	0	0	0	0.2	63	0	0	0	0	0	0	0	UrinaryBladder
1	3.4	93	43	25	72	7.8	100	4.8	0.1	3.8	100	1	1	6.5	4.1	138	1.003		0.7	147	6.9	54	5	16	7.2	0			2	0.1	60	0	0	0	0	0	0	0	UrinaryBladder
1.6	3.8	66	15	19	27		106	1.3	0.2	31.1	90	0	0	6.5	3.83	138.7	1.011	2	0.57	163	6.2	74	0	0	7.4	0	0	0	2	0.2	79	1	1	1	1	1	0	0	UrinaryBladder
	4.9	37	32	26	11		105	0.8	0.1	83.9	108	0	0.5	6.5	4	140	1.021	0	0.7	163		247	0	4	7.1	0	0	0	0	0.2	72	1	0	0	0	0	0	0	UrinaryBladder
		60	35	21	18		107	1.2	0.1	61.3	132	0	2	6	4.5	137	1.022	0	0.9	184		162	0	10	6.2	0	0	0	0	0.2	63	1	0	0	0	0	0	0	UrinaryBladder
2.4	4.7	47	26	25	11	9.5	104	1.4	0.1	76.2	116	0	0	5	3.2	140	1.019	1	0.7	180	7	108	3	0	6.7	0	0	0	1	0.2	63	1	0	0	0	0	0	0	UrinaryBladder
2	3.1	84	18	25	10		107	5.5	0.1	4.8	103	1	3	7	3.1	138	1.023		0.9	82	5.5	165	16	2	5.1	0			2	0.1	57	1	0	0	0	0	0	0	UrinaryBladder
	4.7	42	16	27	14		101	1.3		40.2	113	0	0.5	5.5	5	138	1.011	0	0.6	148		88	15	1	6.5	0	0	0	1	0.2	75	0	1	1	0	0	0	0	UrinaryBladder
1.5	4.5	57	16	21	11		109	0.9	0.1	84.7	103	0	1	6.5	4.6	140	1.009	0.5	0.7	210	7.6	83	5	0	6.2	0	0	0	0	0.1	75	1	0	0	0	0	0	0	UrinaryBladder
1.8	3.9	47	51	26	87	8.4	99	1.2	0.2	73.4	113	0	3	7.5	3.4	140	1.021		3.9	270	5.4	142	11	0	6.4	0			0	0.1	65	0	0	0	1	0	0	0	UrinaryBladder
			18	34	9		106	0.8		97.6	124	0	0	6.5	4.5	139	1.005	0		175		121	0	0		0	0	0	0	0.2	64	1	0	0	0	0	0	0	UrinaryBladder
1.5	3.6	85	51	29	70	9.1	105	1.4	0	8.1	172	0	0	5	3.9	139	1.016	2	0.4	202	6.4	234	11	2	7.7	0	1	0	3	0.1	62	1	1	0	0	1	0	0	UrinaryBladder
			19	56	10		109	0.8		100.7	166	0	1	7.5	3.4	138	1.005	0					0	0		0	0.5	0	0	0.1	61	1	0	0	0	0	0	0	UrinaryBladder
2.5	4.9	80	44	17	15	9.28	109	1.3	0.2	50.2	140	0	0	6	3.9	140.9	1.02	1	1	135	5.9	165	0	0	4.4	0	0	0	2	1	73	1	1	1	1	1	0	0	UrinaryBladder
1.5	4.6	63	21	23	14	9.7	109	1.3	0.2	51.4	107	0	0	5.5	4.1	138	1.011	0	0.9	198	6.5	48	5	0	4.6	0	0	0	0	0.1	73	1	0	0	0	0	0	0	UrinaryBladder
				23	11		107	0.9		72.7	126	1	0	6	3.6	139	1.012	1					11	2	5	0	0	0	3	0.1	72	0	0	0	0	0	0	0	UrinaryBladder
2.3	4.8	75	18	28	16		109	1.2	0.2	74.8	84	0	0	6	4.1	140	1.016	0	1.4	205	6.9	83	30	0	8.2	0	0	0	0	0.2	70	1	0	0	1	1	0	0	UrinaryBladder
1.4	4.64	74	13	21	10.2	8.05	101.9	1.1	0.2	80.2	146	1	1	6.5	3.5	133	1.015	3	0.54	151	8.3	112	0	0	6.81	0	1	0	0	0.2	77	1	1	1	1	1	0	0	UrinaryBladder
0.9	3.7	91	21	117	49	8.5	101	8.8	0.2	4.8	109	1	3	7	3	138	1.021	0	0.2	212	6.3	183	0	0	5.1	0	0.5	0	3	1	75	0	0	0	0	0	0	0	UrinaryBladder
1.8	4.7	48	18	31	10	9.2	104	1.1	0.1	61	97	1	2	5.5	4.4	140	1.018	1	1.4	151	6.9	183	0	0	6	1	0	0.5	0	0.1	72	1	0	0	0	0	0	0	UrinaryBladder
		47	26	26	12		103	1	0.1	82.7	90	0	0	7.5	3.8	142	1.008	0	0.9	220		63	0	0		0	0	0	0	0.2	74	1	0	0	0	0	0	0	UrinaryBladder
2.1	4.7	46	18	23	6		101	1	0.2	101.5	132	0	0	7	4.3	142	1.015	0	1.2	165	5.8	110	0	5	4.7	0	2	0	0	0.2	64	1	0	1	1	0	0	0	UrinaryBladder
2.3	4.8	94	23	22	11		107	0.9	0.1	97.6	128	0	0.5	6	3.2	139	1.014		0.9	189	6.9	287	0	0	7.1	0			0	0.1	72	1	0	0	0	0	0	0	UrinaryBladder
1.8	4.1	52	22	19	16	9.2	107	1.1	0.1	66.2	102	0	3	6	4.7	142	1.015	3	0.7	181	6.2	64	60	0	7.2	0	0	0	0	0.1	79	1	0	0	1	1	0	0	UrinaryBladder
1.8	3.86	68	11	16	9	8.61	107	0.7	0.2	163.4	130	1	2	6	3.9	138	1.007	3	0.6	112	6.03	77	15	2	1.8	0	0	0.5	1	0.2	61	0	0	0	0	0	0	0	UrinaryBladder
1.8	4.1	51	11	60	28	9.1	102	9.6	0.2	5.2	98	0	0.5	8	3.8	138	1.015	1	0.7	177	7.3	108	5	0	6.7	0	0.5	0	0.5	0.1	70	0	1	1	0	0	0	0	UrinaryBladder
1.3	4.5	53	10	22	34	8.8	98	8.6	0.1	3.9	155	0	3	8	5.4	136	1.01	0	0.9	94	5.6	56	0	0	8.1	0	0.5	0	3	0.1	73	1	0	0	0	0	0	0	UrinaryBladder
1.3	4.6	102	27	22	17	8.4	107	1.2	0.2	60	465	0	0	6.5	4.6	140	1.017	0	0.8	153	7.1	107	3	0	7.5	0	3	0	0	0.1	80	1	0	0	1	1	0	0	UrinaryBladder
1.3	4.1		17	23	33	8.3	113	2.9		4.4	115	0	3	6.5	3.12	140	1.013	2	0.5	178	7.2	180	11	5	5.1	0	0	0	2	0.1	69	0	0	0	0	0	0	0	UrinaryBladder
0.6	2.7	82	10	10	15	8.6	113	1	0.1	49.7	142	0	3	6.5	5.2	134	1.015		0.3	154	5.6	114	0	0	4	0			3	0.1	73	0	0	1	0	1	0	0	UrinaryBladder
1.3	4.4	86	24	19	15	9.1	107	0.8	0.1	75.2	106	0	0.5	7	3.1	131	1.013	0	0.6	223	7.7	102	0	0	6.1	0	0	0	0	0.1	67	1	0	0	0	1	0	0	UrinaryBladder
0.8	3.9	162	38	18	43	10	99	16.7	0.1	5	87	1	3	6.5	5.4	135	1.05	3	0.7	200	5.7	97	12	0	3	1	0	3	3	0.2	44	1	1	0	0	0	0	0	UrinaryBladder
1.1	3.4	26	13	21	12	9.78	101	1	0.3	77.6	103	0	0.5	7	4.3	133.5	1.013	0.5	0.6	123	5.4	50	0	0	7.3	0	0	0	2	0.2	67	1	1	0	0	0	0	0	UrinaryBladder
2.4	4.5	96	15	15	63	8.54	94.7	14	0.1	3.9	146	0	2	7.5	4.2	136	1.023		0.4	189	6.47	224	3	0	6.24	0			3	0.2	68	1	1	1	0	1	0	0	UrinaryBladder
1.3	4.3	79	14	13	24	9.4	104	1.5	0	50.6	93	1	3	7.5	4.7	138	1.017		0.8	139	5.4	61	0	0	6.6	0			1	1	73	1	0	0	1	1	0	0	UrinaryBladder
2.5	4.5	47		19	13			1.1		72.1	118	0	0	6.5	3.9	139	1.03	1	0.6	232	6.3	100	0	0	5.3	0	0	0	2	1	51	1	0	0	0	0	0	1	UrinaryBladder
				22	23		105	0.9		74.3	200	0	0.5	7	4.1	138	1.023	0					0	0		0	2	0	0	0.2	70	1	0	0	0	0	0	0	UrinaryBladder
					13		110	0.7		82.8	107	1	0.5	6	3.3	143	1.015	0.5					0	3		0	0.5	0	0	0.1	78	0	0	0	0	0	0	0	UrinaryBladder
2.2	4.1	33	22	14	22	9.4	103	12.3	0.1	5.4	96	0	1	7.5	4.2	135	1.007	2	0.7	151	6.5	36	3	0	7	0	0.5	0	0	0.2	70	1	0	1	0	0	0	0	UrinaryBladder
					25			1.2		43.6		1	3	5			1.007						0	0		0			0	1	80	0	0	0	0	0	0	0	UrinaryBladder
2.2	4.6	54		14	9		108	0.6		105.4	105	1	3	8	4.1	139	1.025	3	0.6		6.7		27	3	4	0	0	0	0	0.2	55	0	0	0	0	0	0	0	UrinaryBladder
1.5	3.9	54	19	40	9	9.1	105	0.9	0.2	82.5	94	1	3	6	3.69	143	1.017	1	1	161	6.9	47	0	1	6	0	0	0	0	0.2	77	1	0	0	0	0	0	0	UrinaryBladder
1.4	4.4	42	28	68	56.4	8.69	108.7	3.5	0.34	60.5	136	0	3	5.5	2.39	131	1.005		1.35	61	3.53	163	0	0	8.61	0			0	0.1	77	1	0	0	0	1	0	0	UrinaryBladder
1.8	4.7	78	18	21	20	8.8	103	1.4	0	69.5	101	0	2	5.5	4.1	139	1.028	0	0.6	211	6.9	145	3	1	6.6	0	0	0	0.5	0.2	64	1	0	0	0	0	0	0	UrinaryBladder
1.7	4.6	175	9	19	10	8.5	95	0.9	0.1	71.2	102	0	3	7.5	4.4	132	1.005	2	0.5	197	6.7	96	0	0	5.5	0	0	0	1	0.1	43	0	0	0	0	0	0	0	UrinaryBladder
1.8	4.6	50	26	27	23		105	1.4	0.2	49.3	107	0	0.5	5.5	3.8	139	1.009	0	0.9	201	6.5	388	0	0	6.4	0	0	0	1	0.2	79	1	0	0	0	0	0	0	UrinaryBladder
2	4.7	62	18	17	16.1	9.5	107.4	1.3	0.1	53.2	102	0	0	6	4.5	141	1.005	0	0.97	222	7.2	310	0	0	8.8	0	0	0	0	0.2	59	1	0	0	1	1	0	0	UrinaryBladder
2	4.4	70	11	20	16.7	7.28	101	1.72	0.2	59.2	143	1	1	5	4.59	138.5	1.013		0.9	97	5.4	83	0	0	5.6	0			0.5	0.1	80	1	1	1	0	0	0	0	UrinaryBladder
1.4	2.3	55	23	28	68	9.35	104	1.4	0.3	13.3	136	0	3	5.5	4.1	136	1.014	3	0.5	176	3.9	378	6	7	7.9	0	0	0	0	0.2	75	0	1	0	0	0	0	0	UrinaryBladder
0.7	3.1	119	7	20	19	8.1	98	2.4	0.1	115.5	173	0	3	7	3.4	131	1.022	3	0.9	154	7.5	192	87	3	1.5	0	0	0	3	0.1	68	1	0	0	0	0	0	0	UrinaryBladder
1.3	3.5	88	11	17	12		105	1.1	0.1	94.5	100	1	1	6.5	4.4	139	1.011	3	0.5	239	5.8	206	0	0	5.5	0	0	0	1	1	63	1	0	0	0	0	0	0	UrinaryBladder
2	4.2	147	44	13	96	9.4	100	8.22	0.1	3.5	95				5.4	141			0.5	201	5.6	210			6.98						66	0	1	0	0	0	0	0	UrinaryBladder
2.2	4.1	972	18	192	22		103	1	0.1	68.8	135				4.6	138			7.4	171	5.8	336			6.5						63	1	0	1	1	1	1	0	UrinaryBladder
2.1	4.4	81	30	33	12	9.2	106	0.8	0.1	140.9	81	0	0	7	4	141	1.003	3	1.9	171	6.9	78	3	0	3.9	0	0	0	0	0.2	57	1	0	0	1	1	0	0	UrinaryBladder
2.2	3.9	33	22	16	36.4	8.9	106	1.3	0.2	29.3	93	0	2	7	4.8	139	1.017	0	1	239	6.3	96	0	0	8.3	0	0	0	1	0.1	80	1	0	0	0	0	0	0	UrinaryBladder
1.9	4.4	55	22	21	18	9.5	108	0.8	0.1	73	96	0	0.5	5	4.4	144	1.014	3	0.7	212	6.2	80	0	0	4.5	0	0	0	1	0.2	77	1	0	0	0	0	0	0	UrinaryBladder
0.8	4.3	150	14	21	93	8.3	113	1.4	0.7	101.1	158	0	0	5	4.3	141	1.016	0.5	1.4	187	4.4	279	65	5	9.9	1	2	0	2	0.1	70	0	1	1	1	0	0	0	UrinaryBladder
1.5	4.5	41		49	70		99	8.9		6.1	99	0	0.5	5.5	5.1	138	1.012	0	0.6		7.4	247	0	0	9.7	0	1	0	3	0.2	63	1	1	1	0	0	0	0	UrinaryBladder
1.8	4.6	84	28	27	13		107.1	0.8	0.2	88.3	121	0	0	6.5	3.8	142.2	1.005	0	1.2	211	7.1	46	0	0	4	0	0	0	0	0.2	58	1	0	0	0	0	0	0	UrinaryBladder
1.8	4.3	48	15	18	8		109	0.6	0.1	99.7	100	0	3	6	3.9	140	1.019	0	0.7	203	6.8	122	9	1	5	0	0	0	0	0.2	70	0	0	0	0	0	0	0	UrinaryBladder
1.1	4	65	11	21	13		102	0.8	0.2	73.9	147	0	0	7	3.9	142	1.025	0	0.9	163	7.1	173	0	3	7.9	0	0	0	0.5	4	74	1	0	0	1	0	0	0	UrinaryBladder
1.5	2.5	76	7	23	14	9.18	105	1.9	0.1	29.7	155	0	1	5	4.9	139	1.015	0	0.7	155	6	44	5	2	7.4	0	0	0	0	1	72	1	0	0	0	0	0	0	UrinaryBladder
1.6	4.4	63	27	24	16.5	9.5	112	1.2	0.08	79.4	240	0	1	5.5	4.4	136	1.013	2	0.61	200	7.1	167	18	0	8.5	0	0	0	3	0.2	51	1	1	1	0	0	0	0	UrinaryBladder
1.9	4.7	119	100	21	28	9.2	96	0.9	0.1	65.1	95	0	0	5.5	4.6	138	1.012	0	1	182	6.9	107	0	0	3.9	0	0	0	0	0.1	80	1	1	0	1	0	0	0	UrinaryBladder
1.4	4.5		11	26	29		108	0.7	0.1	84.2	80	0	0	6.5	4.2	138	1.005	0	0.7	215	7.7	51	3	5	5.4	0	0	0	0	1	66	0	0	0	0	0	0	0	UrinaryBladder
1	3.4	110	17	27	13	9.9	108	1	0.1	64	110	0	1	7.5	4.3	141	1.01	3	0.5	115	5.1	52	0	0	2.4	0	0	0	0	0.1	66	0	0	0	0	0	0	0	UrinaryBladder
1.7	4.7	77	61	35	10.5	9.6	102.4	0.73	0.1	75.9	114	0	1	7	3.8	140.8	1.019	3	0.7	158	7.7	249	5	4	5.6	0	0	0	3	0.1	56	0	0	0	0	0	0	0	UrinaryBladder
1.9	4.1	62	15	11	30	8.9	105	2.5	0.2	27	86	0	1	5.5	3.5	136	1.013	2	1.2	225	7.2	126	11	0	9.6	0	0.5	0	2	0.2	77	1	0	0	0	0	0	0	UrinaryBladder
1.8	4.29	75	5	19	44	6.51	105	1.57	0.1	24.7	105	0	0.5	8	3.6	138.6	1.007		0.58	300	6.64	65	3	0	5.4	0			1	0.1	59	0	0	0	0	0	0	0	UrinaryBladder
1.9	3.7	104	9	12	50	10	101	9.6	0.1	4.8	85	0	3	7	4.9	143	1.01		0.7	219	5.4	68	0	0	6.5	3			3	1	57	0	1	0	0	0	0	0	UrinaryBladder
1.1	3.6	49	73	21	17	7.6	103	4	0.1	49.5	133	1	3	6	5	138	1.028		0.7	147	5.6	132	5	6	7.2	3			3	0.1	78	0	0	0	0	0	0	0	UrinaryBladder
				30	12		108	1		78.2	103	0	0	7	3.6	139	1.005	2					0	0	7.1	0	0	1	0	0.2	65	1	0	0	0	0	0	0	UrinaryBladder
			23	21	10		101	1.1		64.9	139	1	0	7	3.2	143	1.016	0	0.6				0	1		0	0	0	0	0.2	78	1	0	0	0	0	0	0	UrinaryBladder
1.8	4.3	68	21	19	14	9.2	109	0.7	0.1	87.3	93	1	1	6	3.9	140	1.007	2	0.8	138	6.7	84	12	4	6.2	0	0	0	0	0.2	65	0	0	0	0	0	0	0	UrinaryBladder
	4.2	60	14	21	53	10.7	98	10.9		5.2	85				5.9	131			0.7	149		131			4.4						76	1	0	0	0	0	0	0	UrinaryBladder
1.5	4.6	50	62	20	15	8.6	109	1.2		59.3	95	0	3	7	4.3	140	1.02	3	0.7	207	6.9	113	0	0	7.2	0	0	0	2	0.2	78	1	0	0	0	1	0	0	UrinaryBladder
				27	22		110	1.1		59.4	148	0	0	7	4.2	138	1.018	2		227		212	0	5		0	0	0	2	0.1	80	1	0	0	0	0	0	0	UrinaryBladder
0.6	3.1	104	10	21	18		106	2.1	0.1	55.4	153	0	3	6.5	3.9	123	1.017		0.3	105	5.8	128	0	0	5.9	0			3	0.1	73	0	0	1	0	0	0	0	UrinaryBladder
			46	18	18	9.6	109	0.7		113.9	89	0	1	5.5	4.2	142	1.029	3					0	3	5.6	0	0	0	0	0.2	65	1	0	0	1	1	0	0	UrinaryBladder
	4.8	88	33	36	16	9.6	104	1.4	0.1	78.2	179	0	0.5	6.5	3.4	137	1.013	0.5	0.8	262		76	0	2	6.9	0	0	0.5	3	1	58	1	0	0	0	1	0	0	UrinaryBladder
			17	17	10		108	1.2		90.4	91	0	3	6	4.1	141	1.005	1	0.9	159		74	5	2	6	0	0	0	0	0.2	55	1	0	0	0	0	0	0	UrinaryBladder
1.6	4.1	105	62	27	37	9.8	107	1.6	0.2	48.6	79	1	0.5	5.5	3.6	138	1.015	1	0.9	171	7.4	178	5	10	7	0	0	0	0.5	0.2	78	0	1	1	0	0	0	1	UrinaryBladder
1.3	3.2	40	10	18	8	9.3	108	0.9	0.2	61.5	114	0	0	7.5	4.3	132	1.014	3	0.2	254	6.9	126	6	1	3.1	0	0	0	2	0.1	77	0	0	1	0	0	0	0	UrinaryBladder
2	4.4	80	43	68	17	9.6	103	0.9	0.1	84.1	101	0	0	5.5	4.2	139	1.009	0	1.1	215	7.5	191	18	4	5.3	0	0	0	0	0.2	78	1	1	0	0	0	0	0	UrinaryBladder
1.2	4.3	64	23	21	40		106	1.5	0.1	59.3	91	0	1	5.5	4.2	136	1.014	2	0.6	234	7.7	179	0	2	5.7	0	0	0	0	0.2	78	1	1	0	0	0	0	0	UrinaryBladder
1.5	4.4	52	21	20	19		107	1.3	0.2	65.3	99	0	0	7	4	140	1.016	0	1.2	257	7.4	202	0	0	10	0	0	0	0	1	80	1	1	0	1	1	0	0	UrinaryBladder
			15	13	24		108	2		21.4	185	0	3	6	4.2	141	1.006	3	0.9	227		98	5	0	6.5	0	1	0	0	0.1	73	0	0	0	0	0	0	0	UrinaryBladder
	3.5		10		10		106	0.9		83.3	119	1	3	6	4	137	1.023	3	0.7				22	6	5.1	0	0	0.5	3	1	79	1	0	0	0	0	0	0	UrinaryBladder
0.8	2.6	68	19	18	12	9.2	103	1	0.1	85.7	143	0	3	6.5	2.9	139	1.013	3	0.5	190	5.3	99	16	9	7.5	0	0	0	0	0.1	68	0	1	0	0	0	0	0	UrinaryBladder
1.6	4.3	57	12	18	14.2	7.8	107.2	0.6	0.24	83	97	0	3	5	3.64	137	1.019	3	1	132	7.1	95	6	7	2.64	0	0	0	2	0.2	70	0	0	0	0	0	0	0	UrinaryBladder
	3.6		101	40	17	8.5	108	1	1.1	75	74	0	3	6	4.2	137	1.014	0	2.2			124	0	0		0	0	0	1	1	74	1	0	0	1	0	0	0	UrinaryBladder
1.2	2.7	43	9	12	11	8.6	110	1	0.1	129.1	103	1	3	7	3.8	142	1.014	3	0.3	153	6.6	47	33	2	3.4	0	0	0	3	1	56	0	0	0	0	0	0	1	UrinaryBladder
1.8	4.1	105	28	25	47		101	10.5	0.1	3.9	95				5.6	136			0.7	128	6.3	60			6.9						57	0	0	0	0	0	0	0	UrinaryBladder
1.2	4.3	47	30	24	37.4	9.08	108	1.3	0.1	33	118	0	0.5	5	3.97	141	1.011	3	0.8	191	7.1	193	6	0	7.42	1	0	0	2	0.2	60	1	1	0	0	1	0	0	UrinaryBladder
1.8	5.08	48	54	37	11		109.4	0.9	0.1	86.3	151	0	0	6.5	3.4	139	1.011	0	0.41	194	6.1	176	0	0	6	0	0	0	0	0.1	67	1	1	0	0	0	0	0	UrinaryBladder
1.2	3.9	59	14	16	44	8.3	101	2.4	0.1	50.7	146	1	2	5	3.6	139	1.014	2	0.8	217	7.2	96	3	6	6.4	0	3	0	0	0.2	63	0	0	0	0	0	0	0	UrinaryBladder
			20	19	17		107	0.5		122.3	89	0	3	7	3.8	145	1.019	0.5	0.6	230		57	0	1	3.2	0	0	0	0	0.2	71	0	0	0	1	0	0	0	UrinaryBladder
		45	28	29	13	9.3	104	0.7	0.1	93.2	89	0	1	6.5	4.1	136	1.006	2	0.8	199		108	3	4	5	0	0	0	0	0.2	43	0	0	0	0	0	0	0	UrinaryBladder
		72	52	40	19		104	1.2	0.1	68.3	151	0	0.5	6	3.7	136	1.018	2	0.9	183		193	21	5	6.8	0	0	0	0	0.2	61	1	1	0	1	0	0	0	UrinaryBladder
1.6	3.6	78	22	23	34.8	9.48	104.3	1.5	0.1	85.5	108	0	0.5	5	3.7	138.8	1.009		0.3	161	6.8	172	14	3	7.01	0			0.5	0.2	65	1	1	0	0	1	0	0	UrinaryBladder
	4.6		32		14		108	0.9			85	1	3	7	4.1	140	1.025	0	0.7					0	6.6	0	0	0	0	1	59	1	0	0	0	0	0	0	UrinaryBladder
1.9	3.9	28	10	24	18	9.45	106	2.2	0.1	62.6	108	1	0	6.5	3.9	138	1.014	0.5	0.5	81	6.2	261	36	5	6.3	0	0	0	3	0.2	66	1	1	0	0	0	0	0	UrinaryBladder
2.1	4.67	58	132	40	19		105	0.8	0.18	119.7	99	0	3	5.5	3.8	141	1.019	0	1	180	6.89	174	6	0	6.67	0	0	0	1	0.2	31	1	0	0	0	0	0	0	UrinaryBladder
	3.4	76	17	17	27.8	9	105.2	2.6		31.5	84	1	0.5	5.5	2.5	138.2	1.029		0.3	208		146	3	0	10.5	0			1	1	70	1	1	0	1	0	0	0	UrinaryBladder
1.5	3.6	67	17	24	20	8	101	1.7	0.1	29.7	85	0	0.5	7.5	4.2	137	1.008	0	0.9	195	5.3	92	5	0	5.5	0	0	0	0.5	0.2	76	0	0	0	0	0	0	0	UrinaryBladder
1.2	3.1	74	24	17	9		101	1	0.1	75.3	191	0	3	6	3.9	136	1.005	1	0.2	173	5.6	72	5	3	3.5	0	0	0	2	0.1	63	0	0	0	0	0	0	0	UrinaryBladder
1.4	3.4	54	28	20	27	8.6	103	1	0.1	12.7	105	0	2	5	4.3	138	1.008	0	0.7	136	5.1	91	0	16	4.7	0	0	0	2	0.1	74	0	0	0	0	0	0	0	UrinaryBladder
1	4.3	83	7	72	75	8.9	98	2	11.8	46.5	156	0	3	5.5	4.3	138	1.011	2	1.5	172	8	102	11	3	9.9	0	0	2	1	1	66	0	0	0	0	0	0	0	UrinaryBladder
1.8	4.35	70	25	26	11		106	0.9	0.1	63.7	109	1	1	5	4.2	138	1.015	1	0.2	158	6.7	101	6	0	7.1	0	0	0	3	0.2	64	0	0	0	0	0	0	0	UrinaryBladder
1.8	4.4	61	18	15	30	9	111	1.4	0.1	32.6	126	0	0.5	5	4	141	1.021	0	0.4	209	7.2	55	3	0	4.6	1	3	0	2	0.2	78	1	1	1	1	0	0	0	UrinaryBladder
1.4	4.9	68	25	41	12	9.2	106	0.8	0.1	69.4	136	0	0.5	6	4.3	141	1.002	3	1.5	205	7.3	67	0	3	5.3	0	0	0	1	0.1	78	0	0	0	0	0	0	0	UrinaryBladder
	2.3		31	48	12		105	0.6		126.7	106	0	2	5	4	140	1.01	0					5	1		0	0	0	0	4	58	0	0	0	0	0	0	0	UrinaryBladder
1	2.8	638	11	25	50	8.2	106	0.5	0.2	14.2	247	0	3	5	4.4	127	1.008	0	0.6	186	5.3	97	3	12	6.6	0	0.5	0	3	0.2	78	1	1	1	0	0	0	0	UrinaryBladder
1.8	4.3	103	22	21	11		108	1.2	0.1	53	162	1	3	6.5	4.1	139	1.016	3	0.4	187	6.7	91	11	3	6.1	0	0	0	3	0.2	64	1	0	0	0	0	0	0	UrinaryBladder
	5.1		17	26	64	8.4	99	10.1		3.8	136	0	3	7.5	5.9	139	1.011	3	0.8				49	14		0	0	0	3	0.1	70	0	0	0	0	0	0	0	UrinaryBladder
0.4	2.9	44	9	19	9	8.4	103	2.3	0	24.9	83	1	3	6	4.91	121	1.004	3	0.4	193	7.11	175	16	0	8.9	0	0	0	0.5	0.2	70	0	1	0	0	0	0	0	UrinaryBladder
	4.5	59	33	15	42	10	114	3.6	0.1	9.9	95	0	2	6	3.8	141	1.013	2	0.8	160		159	0	0	6.5	0	1	0	2	0.1	71	1	1	0	0	0	0	0	UrinaryBladder
2	4.1	79	24	36	13		107	1.2	0.2	55.2	93	0	2	6	4.7	140	1.017	0	0.9	209	6.3	107	0	0	5.6	0	0	0.5	2	1	77	1	0	0	0	0	0	0	UrinaryBladder
	4.7		13	20	8		112	1.1		58	139	0	0	6	4.1	142	1.003	0		130		112	0	0	6.3	0	0	0	0	0.1	65	0	0	0	0	0	0	0	UrinaryBladder
1.2	3.9	128	18	30	10	8.6	111	1	0.1	55.6	140	0	1	7	3.7	140	1.006	2	0.6	161	5.7	76	11	3	3.9	0	1	0	2	0.1	69	0	0	1	0	0	0	0	UrinaryBladder
			18	21	14		106	0.7		85.1	110	0	3	6.5	4.2	140	1.017	0.5					30	1		0	0	0	0.5	0.2	65	0	1	0	0	0	0	0	UrinaryBladder
2	4.4	49	35	22	22	9.5	110	0.9	0.2	100.7	114	0	3	6	4.1	143	1.022	2	1.1	162	6.8		0	2	5.5	0	0	0	1	0.1	62	1	0	0	0	0	0	0	UrinaryBladder
2	4.7		13	18	12		108	0.9		96.7	102	0	0	5.5	4.1	142	1.007	0	0.6	174	7.1	90	0	0	5.1	0	3	0	0	0.2	67	1	0	0	0	0	0	0	UrinaryBladder
1.3	2.4	41	14	23	19.8	8.9	106.1	0.66	0.13	97.8	113	1	0.5	8	4.5	138.6	1.015		0.4	273	4.3	233	0	2	3.82	0			0	0.2	80	0	0	0	0	0	0	0	UrinaryBladder
1.3	3.7	54	24	18	13		108.7	0.7	0.1	86	127	0	0.5	5.5	3.4	138	1.004		0.3	206	6.6	51	15	1	6	0			0	1	67	0	1	0	0	0	0	0	UrinaryBladder
				21	11		101	0.8			135	0	3	6.5	4.6	139	1.017	0					0	0		0	0	0	0	1	61	1	0	0	0	0	0	0	UrinaryBladder
1.7	4.5	123	91	17	55	9.1	102	13.2	0.3	3.9	136	1	3	7.5	4.5	140	1.036	3	1.3	222	7.2	71	108	32	6.7	1	0	0	3	0.1	64	0	0	0	0	0	0	0	UrinaryBladder
1.7	4.2	94	25	18	13	9.6	107	1	0.1	69.3	106	0	0	5.5	3.2	136	1.005	0	0.9	196	7.8	78	0	0	7.9	0	0	0	0	0.1	66	1	0	0	0	0	0	0	UrinaryBladder
1	3.7	251	8	28	13	8.3	100	0.7	0.1	43.7	140	0	3	7.5	5.5	133	1.005		1.4	147	6.5	186	0	0	5.3	0			0.5	0.1	58	0	0	0	0	0	0	0	UrinaryBladder
2	5.2	60	26	22	11	10.1	105	0.8	0.3	119.7	94	1	0	6.5	4.7	140	1.013	1	1.5	170	7.7	132	5	0	7.3	0	0	0	0	0.1	32	1	0	0	0	0	0	0	UrinaryBladder
1.4	4.5	58	14	16	15.7	7.9	110	0.7	0.2	114.3	98	0	0.5	5.5	3.8	139.4	1.011	0.5	1.2	227	7.1	53	15	0	3.6	0	0	0.5	0	0.2	64	1	1	0	1	1	0	0	UrinaryBladder
2	4.6	67	19	27	18	9.4	106	1.1	0.2	70.9	144	1	2	5.5	4.1	141	1.017	0	1.2	213	6.9	52	0	0	7	0	0	0	0	0.2	59	1	0	0	0	0	0	0	UrinaryBladder
2	3.9	56	29	28	24	9.1	105	1.6	0.1	62.9	94	0	3	7	4.2	137	1.016	0	0.6	119	6.1	49	0	0	7.9	0	0	0	0	0.2	67	1	1	0	1	0	0	0	UrinaryBladder
1.3	2.4	507	39	36	29	10.3	99	0.9	0.2	118.5	111	0	0	5	4.5	134	1.012		0.8	271	6	128	0	0	6.8	0			2	2	61	1	0	0	0	0	0	0	UrinaryBladder
2	5.1	58	59	30	19		108	1.1	0.1	76.8	150	0	0.5	6.5	4.7	140	1.007	0	0.7	227	7.6	332	0	2	8.4	0	0	0	2	0.1	70	1	0	0	0	0	0	0	UrinaryBladder
0.8	4.7	76	17	30	25	7.4	97.3	0.5	0.1	107.8	107	0	3	6	4.5	137.7	1.015	0.5	2.1	186	7.1	60	0	2	5.7	0	0	0	0	0.1	50	1	0	0	0	0	0	0	UrinaryBladder
1.5	3.7	73	28	26	8	9.5	107	1	1.6	78.5	143	0	0	6.5	3.9	143	1.041	0	0.9	152	6.2	63	0	0	4.6	0	0.5	0	2	0.1	61	1	0	1	0	0	0	0	UrinaryBladder
		60	18	16	31			1.5		67.6	113	0	0.5	6	3.9	140	1.026	3		246		145	11	11	6.7	0	0	0.5	0.5	0.1	71	1	0	0	0	0	0	0	UrinaryBladder
1.2	2.9	85	12	19	14	8.5	108	1	0.2	46.3	245	1	2	5	3.6	132	1.014	1	0.8	201	7.5	162	3	1	5.2	0	0	0	3	0.2	72	1	0	0	0	0	0	1	UrinaryBladder
1.6	2.5	98	22	20	21	8.5	85	0.8	0.2	49.4	97	0	0	7	3.3	135	1.016	2	0.3	232	4.2	53	0	0	5.2	0			0	0.1	78	0	0	0	0	0	0	0	UrinaryBladder
1.8	2.46	46	12	24	27.2	8.89	101.1	2.47	0.1	21.8	91	0	3	6	4.96	140.3	1.025	0	0.47	365	4.38	180	0	1	7.2	0	3	0.5	3	0.2	77	1	1	1	1	0	0	0	UrinaryBladder
1.6	4.2	41	21	24	29	8.8	105	0.7	0.1	50	137	0	0	6.5	3.8	142	1.007	0	0.8	179	7.4	76	11	3	3.9	0	0	0	0	0.2	69	0	1	1	0	0	0	0	UrinaryBladder
1.2	2.9	53	34	126	4	8.2	105	0.8	0.4	84.8	97	1	3	6.5	3.6	141	1.003	1	0.6	224	7.1	72	87	0	4.9	0	0	0	0	0.1	73	0	0	0	0	0	0	0	UrinaryBladder
1.4	4.1		22	26	51	9	104	1		55.8	190	0	0.5	5	4.6	138	1.018	2	0.9	196	7.1	124	6	0	7.8	0	0.5	0	3	0.1	71	1	1	1	0	0	0	0	UrinaryBladder
	4.6		20	22	13	9.2	102	1.3		64.6	98	0	1	6.5	4.7	142	1.012	0.5		209		84	0	0	6.8	0	0	0	0	0.2	51	1	1	0	0	0	0	0	UrinaryBladder
1.9	4.4	73	8	20	77	9.8	102	12.5		3.7	141	0	2	7.5	4.2	136	1.009	1		195	6.4	63		5	7.9	0	0.5	0	2	0.2	70	1	0	0	0	0	0	0	UrinaryBladder
2	5	51	28	19	12		107	0.9	0.1	76.7	116				3.6	141			0.8	215	7.5	77			5.1						60	1	0	0	0	1	0	0	UrinaryBladder
0.8	3.7	28	24	46	23	9.2	102	0.9	0.1	71.5	104	1	0.5	6.5	3.9	139	1.017	3	7.8	233	7.4	231	0	0	4.7	1	0	0.5	2	0.1	77	0	0	0	0	0	0	0	UrinaryBladder
			29		19		102	1.1		74.1	120	0	0	7	3.8	137	1.019	0					0	0	5.3	0	0	0	0	0.1	76	1	0	0	0	0	0	0	UrinaryBladder
1.8	4.86	79	15	20	10.7	8.25	104.2	0.97	7.29	48.8	94	1	3	7.5	3.78	140.2	1.008	3	0.68	199	6.31	86	6	2	7.19	1			2	0.2	65	0	0	0	1	0	0	0	UrinaryBladder
1.1	3.5	118		24	61	8.2	108	2.9		21.5	135	0	0	5	3.8	147	1.011	2	1.2	112	6.8	192	3	2	10.9	0	0	0	0	0.2	73	1	1	0	0	0	0	0	UrinaryBladder
1.5	4.5	68	13	18	14	9.7	103	0.7	0.2	84	146	0	3	5.5	4.3	140	1.021	2	1.1	187	7.6	107	9	3	6.8	0	0	0	1	0.2	67	0	1	0	0	0	0	0	UrinaryBladder
0.9	3.5	94	19	21	32	7.7	103	9.8	0.1	13.7	99	0	3	8	4	139	1.02	3	0.7	87	6.8	133	6	1	8.4	0	0	0	3	0.2	76	1	1	0	0	0	0	0	UrinaryBladder
0.8	1.8	124	24	123	12	8.2	113	4.3	0.3	99.3	155	1	3	6	4.2	139	1.007	3	1.1	94	4.1	46	5	0	7.2	0	0	0	0	0.1	67	1	0	0	1	1	0	1	UrinaryBladder
2.1	4.4	40	16	16	21	9.2	103	0.8	0.1	93.3	188	0	0	6	3.6	139	1.021	0	0.9	145	6.4	51	3	1	4.8	0	0	0	1	0.1	80	1	1	0	0	1	0	0	UrinaryBladder
1.1	4.4	86	15	18	114	9.2	107	7.2	0.1	25.7	106	0	0	5.5	4	141	1.02	0.5	0.7	245	7.6	168	43	18	6	0	0	0	3	0.1	57	0	1	0	0	0	0	0	UrinaryBladder
1	2.3	51	11	20	20	8.2	106	0.8	0.6	95.6	148	0	0	6	2.1	135	1.023	1	0.9	188	6.3	74	27	5	4.1	0	0	0.5	2	0.1	75	1	0	0	0	0	0	0	UrinaryBladder
1	4.4	73	33	32	26	8.7	107	1.6	0.2	50.3	82	0	0	6	4.5	138	1.034	0	1.3	216	6	117	5	0	4.1	0	3	0.5	1	1	77	1	0	0	0	0	0	0	UrinaryBladder
1	4.6	118	25	29	103	7.8	107	5.2	0.2	80.5	250	0	0.5	6.5	3.8	135	1.009	0	0.5	185	7.3	210	0	0	5.7	0	0	0	2	0.2	51	1	0	0	1	1	1	1	UrinaryBladder
0.7	3	192	18	17	70		97	7	0.3	8.1	89	0	3	7.5	5.77	139	1.006	1	0.9	109	6.8	25	5	6	6.76	0	0.5	0	3	0.1	66	1	0	0	0	1	0	0	UrinaryBladder
1.2	3.8	63	42	27	13	8.8	109	2.3	0.2	89.4	132	0	3	6	4	137	1.013	1	0.7	187	6	203	39	0	7.5	0	3	0	3	0.2	57	1	1	0	1	0	0	0	UrinaryBladder
1.7	4.5	60	49	28	9		104	0.9	0.1	75.5	152	0	3	5.5	4	137.3	1.022	0.5	0.7	194	6.9	142	0	0	7.3	0	0	0	1	1	68	1	1	0	0	0	0	0	UrinaryBladder
2.6	5.5			19	4	9.7	102	0.7		124.9	119	0	0	5.5	4.3	139	1.023	0	1.1		7.6		0	3	5.8	0	0	2	1	1	44	1	0	0	1	0	0	0	UrinaryBladder
2.2	3.2	82	14	13	25	9.5	103	1.7	0.1	73	115	1	3	5	3.4	140	1.012	2	0.5	163	6.3	154	0	0	3.1	0	0	0	0	0.1	76	1	0	0	1	0	0	0	UrinaryBladder
		67	42	26	12		107	0.8	0.3	104.1	125	0	0	6	3.8	139	1.017	0	1.9	133		133	3	1	7.9	0	0	0.5	0	0.2	48	1	0	0	1	1	0	0	UrinaryBladder
2	3.5	59	7	27	65	11.3	100	9.3	0.1	10.2	144				3.9	140			0.9	156	6.5	255			6.4						77	0	0	0	0	0	0	0	UrinaryBladder
2.5	4.7	70	14	24	23	7.9	104	1.4	0.1	23.6	104	0	0	6.5	5.4	139	1.019	3	0.6	255	4.83	230	9	0	8.2	0	0.5	0	1	0.1	71	1	1	1	1	1	0	0	UrinaryBladder
1.9	4.4	56	45	41	89.1	8.72	93	1.19	0.2	124.7	125	0	3	5	4.2	136.5	1.012		1.3	155	7.1	177	42	8	3.5	0			3	0.1	71	0	1	1	0	0	0	0	UrinaryBladder
1.9	4.1	45	19	25	14	9.4	107	1.5	0.1	46.7	130	0	0	5.5	3.9	139	1.022	0	0.7	188	6.1	65	0	2	4.7	0	0	0	0	0.2	69	1	0	0	1	0	0	0	UrinaryBladder
1.7	4.4		47	31	10		107	1		96.1	110	0	0.5	6	3.9	137	1.024	0		175	7	74	0	0	5.6	0	0	0	0	0.1	77	1	0	0	0	0	0	0	UrinaryBladder
			11	25	10		105	0.8		86.2	112	0	3	5.5	3.8	141	1.018	2					3	11	5.2	0	0	0	0	0.1	62	0	1	0	0	0	0	0	UrinaryBladder
1.5	3.2	560	15	40	107	8.1	101	4.2	0.1	177.7	98	1	3	6	3.9	138	1.004	3	29.2	109	5.4	106	0	0	2	1	0	0	3	0.2	42	0	0	0	0	0	0	0	UrinaryBladder
1.5	3.3	52	114	33	148	8.4	109	0.6	0.1	31.5	87	1	2	9	4.5	141	1.018	2	0.7	212	7.1	109	3	3	3.8	1	0	0	0	0.1	80	0	0	0	1	0	0	0	UrinaryBladder
				30	17		105	0.9		85.5		1	3	5	4.3	134	1.034	3	0.4				6	5		0	0	0	3	0.2	64	1	0	0	1	1	1	0	UrinaryBladder
2.6	4.12	38	7	35	27	9.5	101.6	0.98	0.2	75.5	112	0	0	6	4.22	134.7	1.029	1	0.7	207	5.67	81	0	11	11.8	0	0	0	0	1	68	1	0	0	1	1	0	0	UrinaryBladder
1.4	2.6	859	8	96	12		108	0.7	0.1	66.2	117	0	1	6	2.6	130	1.01	3	14.8	118	5.1		5	0	3.2	0	0	0	0	0.1	77	1	0	0	0	0	0	0	UrinaryBladder
			22	27	19		110.4	1.2		55.9	110	0	0	5	4.28	139.7	1.03		0.94	199		211	0	5	8.61	0			0.5	0.1	62	1	1	1	1	1	0	0	UrinaryBladder
0.8	2.5	128	24	37	20	8.9	102	0.8	0.4	112.9	119	0	3	5.5	4.4	130	1.02	3	0.7	60	7.1	34	0	0	3.8	0	0	0.5	3	1	74	1	0	0	0	0	0	0	UrinaryBladder
1.3	4.5	92	14	20	12		103	0.9	0.1	73.4	111	0	3	7	3.9	140	1.007	0.5	0.8	179	7.9	42	16	5	6.6	0	0	0	0	0.1	67	0	0	0	0	0	0	0	UrinaryBladder
2	4.8	49	15	20	10		105	0.9	0.2	82.7	98	0	3	6.5	4.2	138	1.004	0.5	1.4	264	7.2	68	0	0	6.7	0	0	0	0	0.2	77	1	1	0	1	1	0	0	UrinaryBladder
2.1	4.2	70	25	31	13	9	106	1.3	0.2	57.5	120	0	0	7	4.3	140	1.013	0	1.2	207	6.44	166	0	0	5.3	0	0	0	0	0.2	59	1	0	0	1	1	1	1	UrinaryBladder
				26	16			1.3		59.7	166	0	3	5.5	4	140	1.028	0					5	2		0	1	0.5	0.5	0.1	55	1	0	0	0	0	0	0	UrinaryBladder
2.1	5.5	59	37	31	12		104	0.9	0.2	85.8	131	0	0	6.5	4.1	142	1.021	0	0.5	280	8.1	211	0	2	7.6	0	0	0	0	0.2	64	1	0	0	0	0	0	0	UrinaryBladder
1.1	2.8	87	27	40	21	8.5	104	1.4	0.4	88.3	166	0	1	6.5	4.5	143	1.038	0	0.9	203	7.1	204	3	1	5	0	0	0.5	2	0.2	56	1	1	1	1	0	0	0	UrinaryBladder
1	3.8	309	21	26	15	8	108	2.2	1.7	24.4	86	0	0.5	5.5	3.4	139	1.009	0	2.6	186	6.9	75	3	0	8	0	0.5	0	2	1	74	1	0	0	1	1	1	0	UrinaryBladder
1.5	4.23	49	11	21	4	8.96	105	0.8	0.06	113.1	109	1	3	5.5	3.95	138.3	1.014	0.5	0.61		6.96	112	0	0	5.36	0	0	0	0	0.2	41	0	0	0	0	1	0	0	UrinaryBladder
1.9	3.9	57	25	28	4	9.4	107	0.5	0	127.2	85	0	2	7.5	4.3	137	1.014	2	0.3	219	4.7	81	186	16	2.5	0	0	0	0.5	0.2	58	0	0	0	0	0	0	0	UrinaryBladder
2.2	4.2	51	47	34	18	9.5	103	1.3	0.1	70.6	114	0	0	6.5	4.2	140	1.016	0.5	0.7	140	6.3	205	3	2	8.2	0	0	0	0	0.2	53	1	1	0	1	1	0	0	UrinaryBladder
1.9	3.6	51	17	12	7	7.9	103	1	0.1	101.1	102	0	1	8	4.6	139	1.011	0.5	0.4	156	5.7	56	0	0	3.8	0	0	0	0	0.1	62	1	0	0	0	0	0	0	UrinaryBladder
			19	29	15			1.1		67.2	114	1	0.5	7	4.3	141	1.008	0					21	0	8.2	1	0	0	0	0.1	67	1	0	0	0	0	0	0	UrinaryBladder
1.9	4.7	47	21	21	23	9	105	1	0.1	63.4	98	0	0	7	4.9	140	1.01	0	0.6	216	6	63	3	1	5.9	0	0	0	0	0.2	63	0	0	0	0	0	0	0	UrinaryBladder
1.5	4.3	62	21	21	19	8.4	102	1.2	0.2	55.9	244	0	3	7	3.9	144	1.01	0	1.3	171	6	66	0	0	5.7	0	0	0	2	0.1	69	1	1	0	1	1	0	0	UrinaryBladder
1.5	3.3	92	26	28	15	8.7	100	1	0.1	12.1	224	0	2	6.5	3.9	138	1.024	2	0.7	145	5.4	236	0	3	4.1	0	0	0	0	1	70	0	1	1	1	0	0	0	UrinaryBladder
			35	28	7		109	0.6		106.3	103	0	0	5	4.1	140	1.007	0					12	4	6.2	0	0	0	0	0.2	54	0	0	0	0	1	0	0	UrinaryBladder
2.2	4.7	91	15	19	13	8.9	113	2		24.9	181	1	3	9	4.5	140	1.012	0	0.5	137	6.8	77	9	1	5.2	0	0	0	0	0.2	70	0	1	0	0	0	0	0	UrinaryBladder
			25	24	12		103.5	0.98		83.5	99	1	3	6	3.59	139	1.021	1					9	3		0	0	0	0	0.2	48	1	0	0	1	1	1	0	UrinaryBladder
1.9	4.7		15	17	7		106	0.6		88.2	91	0	3	8	4.2	137	1.025			175	7.2	308	12	4	5.2	0			1	0.2	52	0	0	0	0	0	0	0	UrinaryBladder
			18	20	17		106	1.1		64.9	110	0	0	5.5	4.2	139	1.003	0	0.7	177			0	0	6.6	0	0	0	0	0.1	79	1	0	0	0	0	0	0	UrinaryBladder
1.8	3.5	101	44	19	21	9.9	102	1.9	0.2	68	100	0	0	5.5	4.8	139	1.017	0	1.3	166	6.4	76	0	0	8.5	0	0	0	0	0.1	73	1	0	0	0	0	0	0	UrinaryBladder
1.8	4.67	66	26	24	16	9.5	106	1	0.2	85	106	0	3	5	4.01	138.9	1.013	3	2	138	6.7	145	0	1	6.9	0	0	0	2	0.1	66	1	1	0	0	1	0	0	UrinaryBladder
1.1	3.4	45	12	36	5	7	110	2	0.1	141.4	499	0	3	5	3.6	137	1.01	0	0.7	185	6.9	43	6	2	5.1	0	3	3	3	0.1	46	0	0	1	0	0	0	0	UrinaryBladder
2	4.9	73	20	21	13	10.5	104	0.8	0.2	119.7	98	0	3	7	4.3	142	1.025	0.5	1.1	210	7.5	44	5	3	6.4	0	0	0	0.5	1	34	1	0	0	0	0	0	0	UrinaryBladder
1.7	4.2	68	22	22	13		108	0.8	0.1	113.7	97	0	1	5.5	4.3	139	1.009	0.5	0.6	151	6.7	167	0	0	7	0	0	0	0	0.2	76	1	0	0	0	1	0	0	UrinaryBladder
2.2	4.2	73	17	20	15	9.8	107	1.1	0.1	74.5	97	0	0	6.5	4.4	138	1.008	0	0.5	187	6.8	54	0	0	5.1	0	0	0	0	0.1	74	1	0	0	0	0	0	0	UrinaryBladder
1.7	4.4	85	149	19	28	8.7	106	3.5	0.1	21.5	165	0	2	5	4.7	140	1.013	3	0.6	194	6.3	125	0	0	10.2	0	0	0	2	0.1	70	1	0	0	0	0	0	0	UrinaryBladder
1.6	3.62	81	26	15	13.1	7.62	104.8	3.81	0.19	56.1	130	1	0.5	7.5	3.85	125	1.011		0.23	140	5.73	155	21	0	3.49	0			3	0.2	72	1	0	1	1	0	0	0	UrinaryBladder
1.6	4.4	68	14	23	18		106	0.8	0.1	95.5	114	0	3	7.5	4.3	134	1.011	0	0.8	197	7.3	40	0	0	6.8	3	0	0.5	0	0.1	78	1	0	0	0	0	0	0	UrinaryBladder
1.3	2.2	84	25	29	9	9.7	110	0.9	2	74.5	88	0	3	7.5	3.7	143	1.008	3	2.1	84	6.4	55	0	6	6.4	0	0	0	2	1	76	1	0	0	0	1	0	0	UrinaryBladder
1.8	4.5	66	19	21	12	9.8	106	0.6	0.1	105.5	99	0	0	7	4.4	143	1.002	0	0.7	230	7	225	16	5	5.2	0	0	0	0	0.2	59	0	0	0	0	0	0	0	UrinaryBladder
1.1	3	109	561	27	21	9.5	106	0.8	0.1	62.6	116	0	1	5.5	4.2	129	1.01	3	0.5	144	8.3	160	21	0	3.9	0	0	0.5	1	0.1	67	0	0	0	0	0	0	0	UrinaryBladder
2.2	4.2	73	11	18	61	9.22	110	5.06	0.1	9.7	134	0	1	6	3.95	140.5	1.02		0.7	129	7.3	91	0	0	7.9	0			1	0.2	65	1	0	0	0	0	0	0	UrinaryBladder
1.4	2.7	94	24	30	11	8	102	0.6	0.5	136.7	89	0	2	7	4.4	128	1.019	2	1.1	118	5	141	0	0	3.6	3	0	0.5	0	1	47	0	0	0	0	0	0	0	UrinaryBladder
1.8	4.6	57	38	26	19	9.3	106	0.9	0.2	84.4	101	0	0	5	4.3	141	1.018	0	1.5	185	7.1	83	3	0	6.9	0	0	0	0	0.1	69	1	0	0	0	0	0	0	UrinaryBladder
1.4	3.8	134	18	31	42	10	98	0.9	0.3	21.2	85	0	0	7	3.3	140	1.011	0	1.4	164	7.8	113	5	2	10.2	0	0	0.5	0	0.1	73	0	1	0	0	0	0	0	UrinaryBladder
2.3	4.3	134	17	15	29	8.5	105	1.2	0.1	21.2	111	0	3	7	4.7	133	1.013	2	0.7	173	6.1	128	0	0	8.7	1	0	0	1	0.2	78	1	0	0	0	0	0	0	UrinaryBladder
2	5	43	37	14	19	7.2	108	1.1	0.1	71.7	115	0	0.5	6.5	4.3	139	1.008	1	0.7	179	6.6	130	43	13	7.4	0	0	0	2	0.1	56	1	0	0	0	0	0	0	UrinaryBladder
0.6	2.5	434	17	24	165	6.8	105	0.8	0.1	5.3	141	0	2	6	4.3	132	1.008	2	0.4	179	5	180	22	0	4.6	0	1	0	3	0.1	79	1	1	1	1	1	0	0	UrinaryBladder
1.5	4.2	106	24	34	35	7.8	102	1	0.1	53.6	131	1	1	5	3.5	142	1.017	3	0.3	273	6.9	60	9	3	7	0	0	0	0	0.2	80	0	1	0	0	0	0	0	UrinaryBladder
1.7	4.2	126	14	24	285	8.2	98	8	0.1	16.6	104	0	3	7	3.7	139	1.01	1	0.5	190	7	149	9	0	4.8	2	1	0	2	0.2	68	1	0	0	1	1	1	0	UrinaryBladder
	4.2			26	16		104	1.1		72.1	106	0	0	6.5	4.7	141	1.01	0	1.4				0	0	7.7	0	0	0	0	0.1	56	1	0	0	0	0	0	0	UrinaryBladder
0.9	2.9	254	19	23	42	7.7	105	1.2	0.4	9.5	110	0	0	6	3	140	1.031	3	0.7	96	5.4	57	54	0	6.2	1	0	0	1	0.1	72	1	0	0	0	0	0	0	UrinaryBladder
1.2	3.4	103	13	22	5	8.2	110	0.6	0.2	90.1	80	0	0.5	6	3.8	143	1.014	3	1	219	5.6	116	3	1	17.5	0	0	0	0	0.2	48	0	0	0	0	0	0	0	UrinaryBladder
1.9	3.8	41	37	45	14	9	103	1.9	0.2	68.9	92	0	3	7	3.4	142	1.01	2	0.8	187	5.6	70	0	0	4.9	0	0	0	1	0.1	52	0	0	0	0	0	0	0	UrinaryBladder
			25	18	11.3		108	1.4		59	92	0	0	6	4.02	140	1.012	0		216		273	0	0	6.8	0	0	0	0	0.2	78	1	0	0	1	1	0	0	UrinaryBladder
1.2	4.1	80	10	17	20		103	1.6	0.1	56.9	93	0	3	6	4.8	139	1.015	1	0.4	152	7.3	194	0	0	9.2	0			2	0.1	68	1	0	0	0	0	0	0	UrinaryBladder
1.7	4.5	27	17	25	9.3		105	0.93	0	84.1	96	0	2	5	4.16	139.8	1.02		0.49	215	7.1	175	0	0	6.2	0			0	0.2	65	1	0	0	1	0	0	0	UrinaryBladder
0.9	3.8	82	14	14	65.1	8.3	101	0.8	0.1	4.2	176	0	3	7	3.4	139	1.012	0	0.2	147	7.69	57	0	0	7.9	0	0	0	3	1	70	1	1	1	1	0	0	0	UrinaryBladder
		60	19	26	9		108	0.9	0.1	86.1	82	0	2	6.5	3.7	143	1.01	0	1.5	134		48	0	0	4.7	0	0	0	0	0.2	63	1	0	0	0	1	0	0	UrinaryBladder
2.2	4.5	80	21	24	15	9.4	104	0.7	0.1	105	103	0	2	6.5	3.7	140	1.006	0	0.2	318	6.9	96	3	0	5.6	0	0	0	0	0.2	56	0	0	0	1	1	0	0	UrinaryBladder
2	3.24	74	11	18	12	9.1	110	0.89	0.06	69.7	131	1	0	8	4	134.3	1.024	2	0.4	150	5.7	93	0	1	6	1	0	0	3	1	60	1	0	0	1	1	0	0	UrinaryBladder
			16	23	6		104	1.5		48.7	118	0	3	5.5	3.8	138	1.016	0					11	0		0	0	0	0	0.1	62	1	0	0	0	0	0	0	UrinaryBladder
1.8	4.2	69	20	20	15		110	1.1	0.1	67.8	103	0	0	6.5	4.2	141	1.014	0.5	1.2	194	6.7	83	5	2	6.1	0	0	0	1	0.1	68	1	0	0	0	0	0	0	UrinaryBladder
2.1	3.2	37	22	9	30	7.5	99	1.1	6.2	14.2	145	0	2	5.5	6	134	1.017	1	0.6	198	4	196	0	0	6.7	0	0	0	2	0.1	71	1	1	1	1	0	0	0	UrinaryBladder
1.8	3.5	57	18	18	34	8.8	100	2.2	0.7	13.1	97	0	3	5	4.6	138	1.011	0	1.6	128	5.8	281	0	5	9.3	0	0	0	1	0.2	79	1	1	1	1	1	1	0	UrinaryBladder
1.4	3.7	100	14	18	10	8.7	109	0.9	0.1	64	179	0	0	5.5	4.3	139	1.019	0.5	0.5	244	7.2	124	0	2	5.6	0	0	0	0	0.1	70	0	0	0	0	0	0	0	UrinaryBladder
1.1	4.4	64	25	12	87	9.3	109	14.7	0.1	4.2	126	0	3	7.5	2.7	139	1.01	1	1	127	6.4	98	0	2	4	0	0.5	0	3	0.1	65	1	0	0	1	0	0	0	UrinaryBladder
1.4	3.9	72	40	21	13	7.9	102	4.5	0	19.1	238	0	0.5	6.5	5.5	137	1.043	0	0.7	187	6.2	128	6	1	6.2	0	3	0	3	1	67	1	0	1	0	0	0	0	UrinaryBladder
1.8	4.5	62	31	30	16	9.3	103	0.8	0.2	73.9	137	0	0.5	5.5	4.3	140	1.009	0.5	0.6	168	6.3	53	0	0	4.9	0	0	0	0	0.2	72	1	0	0	1	1	0	0	UrinaryBladder
1.3	4.1	188	34	34	17		96	7.2	0.3	7.8	114	0	3	6.5	4.1	140	1.019	3	1	70	7.4	49	76	22	6.1	0	0	0	1	0.1	72	1	0	0	0	0	0	0	UrinaryBladder
1.2	4.2		12	16	40	9.3	103	0.7		33	111	0	3	7	4	139	1.015	1		177	7.7	70	0	3		0	0	0	0.5	0.1	68	0	0	0	0	0	0	0	UrinaryBladder
1.8	3.5	52	32	24	15	9	106	1.2	0.1	75.7	105	0	3	5.5	4.2	141	1.02	0	0.6	124	6.7	237	0	0	10.2	0	0	0	1	0.2	68	1	1	0	1	1	0	0	UrinaryBladder
2	4.6	69	38	23	14		108	0.9	0.1	91.6	108				3.8	137			0.8	202	6.9	162			5.9						54	1	0	0	0	0	0	0	UrinaryBladder
			14	36	24.7	9.7	103	1.5		85.7	103	0	2	5.5	4.34	141	1.016			222		63	0	0	8	0			2	0.2	68	1	1	0	0	0	0	0	UrinaryBladder
1.3	4	45	14	28	6		101	0.9	0.1	47.9	98	0	0	7	4.4	137	1.005	2	0.7	229	6.6	86	0	2	4.4	0	0	2	0	0.2	62	1	0	0	0	1	0	0	UrinaryBladder
1.2	4.4	46	37	22	15	9.3	106	3.4	0.1	60.8	116	0	3	5	3.9	136	1.014	0	0.9	199	6.3	118	0	0	5.1	0	0	0	3	0.2	69	1	1	1	0	0	0	0	UrinaryBladder
			29		13			0.9		86		0	3	6			1.019		0.9					0		0			0	0.1	72	1	0	0	0	0	0	0	UrinaryBladder
1	3.9	72	25	23	18.5	8.4	108.6	1.7	0.2	35.8	156	1	3	7	3.4	138.1	1.007	3	1.2	165	7.2	115	3	1	5.77	0	0	0	0	0.2	66	1	1	1	0	0	0	0	UrinaryBladder
1.3	4.3	99	21	24	91	8.8	112	1.7	0.1	18.8	102	0	1	6.5	4.3	136	1.013	3	0.6	198	6.8	97	6	1	6.5	0	0	0	3	1	79	0	0	0	0	0	0	0	UrinaryBladder
1.1	3.5	70	21	10	34	9	108	1	0.1	28.6	118	1	2	5	4.5	136	1.022	1	1.1	216	7.3	130	11	1	6.9	0	0	0	0	0.1	64	0	0	0	0	0	0	0	UrinaryBladder
0.9	3.4	76	18	38	4	8.6	109	1.9	0.3	168.6	150	0	0	7	4.8	142	1.021	0.5	0.7	174	5	26	0	16	8.2	0	0	0	1	0.1	70	1	0	0	0	0	0	0	UrinaryBladder
2.1	3.8	68	16	19	14	8.9	109	1	0.2	85.4	86	0	3	6	3.8	142	1.003	0	0.9	199	5.9	83	0	0	6.9	0	0	0	3	1	74	1	1	0	1	1	0	0	UrinaryBladder
2	2.4	60	19	10	14	8.66	107	1.1	0.1	36.9	87	0	0	7	3.6	140.7	1.025	2	6.88	192	4.9	174	24	5	3.9	0	0	0	0	0.2	68	0	0	0	0	0	0	0	UrinaryBladder
2.5	3.8	41	56	27	8	8	106	0.8	0.1	71.8	173	0	3	5.5	3.8	138	1.012	2	0.5	147	5.8	58	5	0	4.5	0	3	0.5	0	0.1	69	0	0	1	0	0	0	0	UrinaryBladder
	2.7		25	21	12	8.5	102	2.3	0.3	111.4	141	0	1	6.5	2.6	139	1.019	0	1.1				5	5		1	0	0.5	2	0.1	51	0	0	0	0	0	0	0	UrinaryBladder
1.2	2.6	98	15	50	15	6.8	111	0.8	0.1	72.4	189	0	2	7.5	2.6	139	1.019	2	0.6	223	7.2	158	0	0	3.3	0	1	0	2	1	75	0	0	0	0	0	0	0	UrinaryBladder
1.5	3.8	65	10	11	70	9.4	109	4.2	0.1	14.1	122	0	2	6.5	3.5	136	1.007	2	0.6	189	6.4	66		0	9.3	0	0	0	0	0.2	80	1	0	0	0	0	0	0	UrinaryBladder
1.6	4.1	60	25	21	7		103	0.9	0.1	86	101	0	3	8	3.9	137	1.009	0	0.9	161	6.6	430		0	8.4	0	0	0	2	0.1	44	1	0	0	0	0	0	0	UrinaryBladder
1.4	3.8	64	19	23	12	9.4	104	1.2	0.1	76.5	111	0	0	7.5	4	136	1.019	0	0.7	180	5.7	162	5	3	4.8	0	0	0	0.5	0.1	68	1	1	0	0	0	0	0	UrinaryBladder
1.8	4.2	60	18	36	11		104	1.4	0.2	52.7	158				3.9	136			0.6	190	6.6	320			6						66	1	0	0	0	0	0	0	UrinaryBladder
1.6	4.3		20	27	10	9.3	107	1.2		47	120	0	0	6	3.9	142	1.006	0.5		242	6.8	59	5	2	5.4	0	0	0	0	1	62	0	0	0	0	0	0	0	UrinaryBladder
	4.33		29	24	23.3	6.66	100.1	1.02		54	103	0	3	6	4.44	135.7	1.01		0.4				0	0	5.71	2			2	0.2	75	1	0	0	0	1	0	0	UrinaryBladder
2	4.7		19	21	18			0.8		70.7	102	0	1	5.5			1.024			182	7.1	67	0	0	5.2	0			0	0.1	78	0	0	0	0	0	0	0	UrinaryBladder
2	4.6	91	26	26	16		108	1	0.1	73.9	92	0	2	6.5	4.1	139	1.019	0	0.5	218	6.9	168	0	1	4.3	0	0	0	0.5	1	75	1	0	0	0	0	0	0	UrinaryBladder
2	4.4		42	27	11		104	0.9		79.1	110	0	3	6.5	4.3	135	1.019			136	6.6	178	16	5	8.1	0			2	1	61	1	0	0	0	0	0	0	UrinaryBladder
2	4.6	85	29	28	11	9.4	105	0.9	0.2	84.7	108	0	0	6.5	3.9	142	1.003	0.5	0.8	190	6.7	176	6	1	7.8	0	0	0	0	0.2	69	1	0	0	0	0	0	0	UrinaryBladder
1.7	4.1	67	23	16	21	8.7	107	0.9	0.1	76.2	117	0	3	5.5	3.7	138	1.015	0.5	0.9	98	6.5	295	0	3	7.9	0	0	0	0	0.1	62	1	0	0	0	0	0	0	UrinaryBladder
1.8	3.5	55	16	15	10		108	1.1	0.1	97.9	90	0	3	7	4.9	143.7	1.012		0.9	144	5.4	99	42	14	6.5	0			0	0.2	72	1	0	0	0	0	0	0	UrinaryBladder
		59	32	27	9		108.9	1.2		70	102	0	0	6.5	4.2	141.3	1.025	0		267		1000	0	0	7.7	0	0	0	0.5	1	55	1	0	0	1	1	1	0	UrinaryBladder
1.6	4.2	74	21	12	15.8	9.02	108.1	1.18	0.15	44.8	121	0	2	6	4.72	138.6	1.028		0.3	163	7.2	122	0	0	5.84	0			0.5	0.2	69	0	1	0	0	0	0	0	UrinaryBladder
1.3	3.7	135	39	83	34		97	9.6	0.1	5.3	172	1	3	7.5	3.2	137	1.014	2	2.9	209	7.3	44	11	3	8.5	0	0	1	3	0.1	62	0	0	0	0	0	0	0	UrinaryBladder
1.6	4.7	59	60	32	15		106	1	0.1	74.5	119	0	0.5	5.5	4.2	139	1.04	0	0.9	181	7.7	303	22	6	6.8	0	3	0	0	0.2	69	1	0	1	0	0	0	0	UrinaryBladder
1	2.3	102	11	42	36	8.9	101	7.8	0.6	24.6	180	1	3	8	3.3	139	1.013	2	2.5	206	5.9	335	0	0	7.2	3	0	1	1	1	78	1	0	0	0	0	0	0	UrinaryBladder
1.8	4.6			32	13	9.2	103	0.7		112.2	102	0	3	7	4.2	131	1.002	0		189	7.4		11	3	4.3	0	0	0	2	0.1	79	1	0	0	0	0	0	0	UrinaryBladder
1	3.6	178	7	14	31	8	117	7.7	0.2	11.6	113	0	3	6	4	138	1.012		0.7	73	5	41	0	6	6.2	0			2	0.1	77	1	0	0	0	0	0	0	UrinaryBladder
0.7	2.2	252	6	84	25	8.4	92	8.1	0.2	11.6	78	0	3	8	5.3	137	1.012	0	1.3	155	8.7	88	76	22	7.8	0	0.5	0	3	0.1	52	0	0	0	0	0	0	0	UrinaryBladder
2.4	4.3			15	12		106	1.2		96	91	0	0	6	4	135	1.024	0	0.8		6.1		0	2	5.7	0	0	0	0	0.2	39	1	0	0	1	1	1	0	UrinaryBladder
1.5	4.4	53	17	16	16		109	0.9	0.1	63.6	134				4.1	142			0.9	201	7.4	127			6						71	0	0	0	0	0	0	0	UrinaryBladder
1.8	4.5		18	16	10		110	0.9		87.6	172	0	0	5	4.2	141	1.031	0	1.1	170	7	168	5	2	9.1	0	0	0	0	0.1	59	1	0	0	0	0	0	0	UrinaryBladder
	2.7	59	24	36	14		103	1.2	0	29.8	97	0	1	5	5	125	1.024	0	0		5.8	110	18	6	7	1	0	1	1	0.2	55	0	0	0	0	0	0	0	UrinaryBladder
0.9	4.3	666	8	106	30	9.6	101	1.1	0.1	49.5	105	0	0	7.5	4.2	143	1.023	2	0.5	243	6.4	129	0	0	7.2	0	0	0	3	0.1	77	1	0	0	1	1	0	0	UrinaryBladder
	4.3	203	34	47	14	8.6	108	0.9	0.1	82.8	119	0	3	6	4.8	141	1.007	3	0.81				0	0		0	0	0	1	0.2	51	0	0	0	0	0	0	0	UrinaryBladder
			11	17	15	9.1	105.2	1.1	0.1	37.6	143	0	3	7	4.7	137	1.008	3	0.4				27	9		0	0	0	3	0.2	69	0	0	0	0	0	0	0	UrinaryBladder
1.4	4.6	48	11	15	10	8.9	102	0.6	0.2	113.8	101	0	0	6	3.6	139	1.02	0.5	0.4	187	7.1	113	33	0	6.3	0	0	0	0	0.2	37	0	0	0	0	0	0	1	UrinaryBladder
1.7	4.5	78	26	7024	17	5.3	105	1.2	0.6	45.4	105	0	0	6	7.4	140	1.012	0.5	1.4	226	7.2	54	27	8	5	0	0	0	0	0.1	70	0	0	0	0	0	0	0	UrinaryBladder
1.6	4.4	49	50	25	16	9.6	107	1.6	0.2	60.2	113	0	0	5.5	4.2	137	1.022	0	1	166	6.7	480	11	3	7.9	2	0	1	0.5	0.2	76	1	1	0	1	0	0	0	UrinaryBladder
1.6	2.5	401	7	38	79	8.3	107	1.1	0.2	62.2	92	0	0.5	6	5.9	126	1.015	0	0.6	172	5.5	81	0	0	11.2	0	0	0	1	0.1	67	1	0	0	0	0	0	0	UrinaryBladder
2.3	4.6	62	45	43	14	9.6	107	1.1	0.1	66.6	182	0	2	7	3.4	140	1.006	0.5	0.5	156	6.7	140	45	0	6.4	0	0	0	0.5	0.1	71	1	0	0	0	0	0	0	UrinaryBladder
1.6	3.7	81	17	23	15		99	0.8	0.4	97.6	96	0	0.5	7	3.7	140	1.018	0	0.5	189	6.7	180	0	0	7.8	0	0	0	0	0.1	73	1	0	0	0	0	0	0	UrinaryBladder
			24	42	16		108	1.5		47.5	157	0	3	6.5	4.4	139.1	1.013		0.42	207			0	0	4.71	0			0	0.1	67	1	0	0	1	0	0	0	UrinaryBladder
1.6	2.8	73	34	18	23	7.8	105	0.5	0.1	57.8	171	0	2	6.5	4	139	1.026	3	0.8	198	6.5	196	0	0	5.6	0	0	0	0	0.1	63	0	0	0	0	0	0	0	UrinaryBladder
2	4.5	63	37	17	13		108	0.8	0.2	109.3	95	0	0	6	4.1	140	1.015	0	0.7	112	7.2	442	0	0	5	0	0	0.5	0	1	45	1	0	0	0	0	0	0	UrinaryBladder
1.3	4.5	84	17	23	27	8.1	109	1.2	0.1	30.6	121	1	3	5.5	5.1	137	1.015	2	0.3	157	7.3	181	5	2	5.5	0	0	0	2	0.2	80	1	0	1	0	0	0	0	UrinaryBladder
1.6	3.9	50	24	17	12	9.4	105	0.7	0.1	77.9	122	0	0	5.5	4.4	144	1.017	0	0.5	229	7.3	89	16	3	6.6	1	0	0	1	0.2	50	0	0	0	1	1	0	0	UrinaryBladder
1.8	2.6	171	39	64	8		97	0.6	0.4	100.4	123	0	2	6	4.4	134	1.001	2	19.5	162	7.1	89	5	0	3	1	2	0	0	1	61	1	0	1	0	0	0	0	UrinaryBladder
1.1	3.4		21	47	2	8.3	96	0.6		133.5	109	1	3	7.5	4.1	133	1.036	3	0.6		6.5		0	2		0	0	0	0.5	0.1			0	0	0	0	0	0	UrinaryBladder
1.5	3.7	69	29	59	27.7	9.4	103	2.1	0.2	20.5	109	0	0	7	4.4	139.2	1.017	0	1.4	165	6.7	124	18	2	6.5	0	1	0	2	0.2	75	1	1	1	1	1	0	0	UrinaryBladder
0.7	2	203	77	29	9	7.6	103	0.9	0.1	85.7	110	0	1	6	3.7	140	1.005	0.5	1.5	129	6.1	93	11	0	4.6	0	0	0	0	1	68	0	0	0	0	0	0	0	UrinaryBladder
0.4	2.9	557	11	17	55		95	1.9	0.2	25	129	1	0	7	4	136	1.011	3	0.8	209	7.3	101	5	2	7.8	0	0	0	1	1	58	0	0	0	0	0	0	0	UrinaryBladder
					15			0.7		84.8		0	3	6			1.006	0.5					71	5		0	0	0	2	1	70	0	0	0	0	0	0	0	UrinaryBladder
1.3	4.6	81	39	26	58	9.1	106	2.5	0.2	66	113	0	2	6	4.7	139	1.015	3	0.8	216	6.4	46	0	3	6	0	0	1	1	1	58	0	0	0	0	0	0	0	UrinaryBladder
1.4	4.5	39	26	27	26	9.1	108	0.6	0.1	5.6	113	0	1	7.5	3.8	140	1.013	0	0.7	182	7.4	105	3	1	6.4	0	0	0	0	0.2	62	0	0	0	0	0	0	0	UrinaryBladder
1.1	3.8	276	57	115	63	8.8	107	0.9	0.6	111.3	100	1	0	6	5.1	136	1.013	0.5	1.9	232	6.1	89	5	2	4.7	0	0	0.5	0	0.1	77	1	1	0	0	0	0	0	UrinaryBladder
2.6	4.7	47	14	18	81.2	9	98.7	1.2	0.1	4.9	130	0	3	6.5	4.97	136	1.008		0.6	255	6.81	163	0	0	8.57	0			3	0.2	64	1	1	1	0	0	0	0	UrinaryBladder
1.5	4.5	70	17	32	65.6	9.6	109	9.3	0.09	7	158	0	3	6	4.25	137.4	1.016		0.61	223	6.52	180	5	0	5.82	0			2	0.1	69	1	1	1	1	1	1	0	UrinaryBladder
	4.3		17	20	10.4	9.93	103	0.63		69.2	128	0	3	5	5	143.5	1.013			159		145	0	0		0			3	0.2	75	1	0	1	0	0	0	0	UrinaryBladder
			14		18		107	1.3		56.7	194	0	0	5	4.7	140	1.022	0					11	3	6.6	0	0	0.5	0.5	0.1	66	1	0	0	0	0	0	0	UrinaryBladder
			18	18	10		110	0.7		84.6	152	0	3	6	4.5	140.5	1.016						0	0	4.5	0			0	1	70	0	0	0	0	0	0	0	UrinaryBladder
2	4.2	58	13	22	7	8.3	104	1.1	0	78.5	109	0	3	6	5	137	1.019	3	0.3	175	6.2	92	27	5	7.9	3	0	0.5	3	0.1	59	1	0	0	0	0	0	0	UrinaryBladder
	4.8	93	17	16	14	9.5	100	1.1	0.1	64.4	153	0	0	6.5	4.5	137	1.004	0	0.9	219		141	6	2	7.7	0	0	0	0	0.2	55	1	0	0	1	1	0	0	UrinaryBladder
1.6	3.1	120	18	21	29	9.5	106	2.7	1	33.8	122	1	3	6.5	4.3	135	1.011	1	1.7	170	7.5	401	0	6	8.9	0	0	0	2	1	68	1	1	0	1	0	0	0	UrinaryBladder
1.7	3	68	29	56	15	8.98	107	0.9	0.2	70.7	101	0	2	6.5	4.6	137.2	1.018	0	1.8	136	6.23	66	3	1	5.79	0	0	0	0	1	78	0	0	0	0	0	0	0	UrinaryBladder
2.2	4.76	67	36	46	14.8	8.94	106.4	1.2	0.1	69	122	0	1	6	3.6	140.3	1.024		0.5	89	6.4	43	6	0	5.4	0			0	0.2	63	1	0	0	1	1	0	0	UrinaryBladder
1.9	4.6	127	34	27	19.9	9.2	105.6	1.6	0.6	52.7	197	0	2	6	3.6	140	1.022		0.92	245	7	410	0	0	6.6	0			0	0.2	61	1	0	0	0	0	0	0	UrinaryBladder
2.3	4.2	58	18	28	11	9.6	103	1	0.1	95.6	254	0	3	5	3.9	140	1.027	2	0.3	201	7.2	142	0	0	5.8	0	3	0	0	0.2	74	1	1	1	0	1	0	0	UrinaryBladder
2.3	3.77	95	23	23	8.9		110.7	0.48	0.1	101.1	110	0	1	5.5	3.95	141.8	1.014		0.55	190	5.42	254	9	2	5.86	0			0	0.2	75	0	0	0	0	0	0	0	UrinaryBladder
1.9	4.3	57		21	14			1		74.3	83	0	3	6.5	3.8	143	1.014		0.8		6.6	123	0	0	6.7	0			1	1	75	1	0	0	0	0	0	0	UrinaryBladder
0.7	3.2		14	24	11	5.8	104	0.7	0.2	23.7	153	0	3	7	4.8	141	1.017	0.5	0.6	117	5	109	0	2	6.8	0	0	0.5	0.5	1	65	0	1	1	0	0	0	0	UrinaryBladder
					13			0.9		83.8					3.8	139															76	1	0	0	0	0	0	0	UrinaryBladder
1.8	4.4	54	10	19	12.5	8.1	110	0.6	0.2	77.2	93	0	3	6	4.2	144	1.013	2	0.35	205	4.4	217	0	0	4	0	0	1	0	1	47	0	0	0	0	0	0	0	UrinaryBladder
1.3	4.4	59	26	20	13		107	1.1	0.1	74.7	112	0	3	7	3.5	141	1.014	3	0.6	195	6.8	102	0	6	8.1	0	0	1	2	0.1	73	1	0	0	0	0	0	0	UrinaryBladder
1.6	4.1	56	13	20	73	8.5	104	9.5	0.1	4	102	0	3	6	4.2	137	1.006	0	0.8	146	6.6	75	0	0	6.5	0	1	0	2	0.1	71	1	0	0	0	0	0	0	UrinaryBladder
1.1	3.1	203	22	22	9	9.58	100	0.9	2	121.5	92	0	3	6.5	4.2	144.8	1.003	0	3.4	135	6	91	3	1	7.6	0	0	0	0	0.2	52	1	0	0	0	0	0	0	UrinaryBladder
1.8	4.6	64	14	22	21	9.5	109	1.4	0.1	31.7	129	0	0	5.5	4.1	142	1.008	0	0.7	279	7.3	125	11	2	4.2	0	0	0	0	0.1	79	0	0	0	0	0	0	0	UrinaryBladder
2.5	4.5	50		19	12	9	106	1		97.9	118	0	0.5	6.5	4.4	140	1.001	1	1.2		7	81	0	2	5.5	0	0	0	0.5	0.1	69	1	0	0	0	0	0	0	UrinaryBladder
			33	41	28	9.4	104	2.3		27.2	101	0	0	5.5	4.4	139	1.02	0	0.8	239		103	0	3	7.3	0	0	0	2	0.1	57	1	1	0	0	0	0	0	UrinaryBladder
								0.9		91.7		0	2	8			1.002	0.5					9	3		0	0	0	0	0.2	45	1	0	0	0	0	0	0	UrinaryBladder
2.3	4.2	52	15	20	39	9.1	109	2.3		39.8	94	0	3	5	4.4	140	1.014	3	0.8	289	6.4	149	22	0	8.2	0	0	0.5	2	0.1	79	1	1	0	0	1	0	0	UrinaryBladder
		64	34	28	19		107	0.9		98.2	113	0	3	6.5	4	140	1.015	0	0.5	186		211	0	0		0	0	0	0	0.2	67	1	0	0	0	0	0	0	UrinaryBladder
1.6	4.3	64	30	22	15	9.1	110	1		77.9	109	1	3	5	3.9	140	1.022	1	0.7		7		5	2	4.8	0	0	0	1	0.1	61	1	0	0	0	0	0	0	UrinaryBladder
1.6	3.3	65	26	21	13	8.5	106	0.6	0.2	109.6	84	1	1	6.5	3.7	139	1.018	2	0.4	220	7.5	112	15	10	2.6	0	0	2	0	1	45	0	0	0	0	0	0	0	UrinaryBladder
1.6	3.6	48	25	17	13	9	102	0.6	0.2	72	100	0	1	5.5	3.7	142	1.021	1	0.6	149	5.9	132	18	5	7.8	0	0	0	0	0.2	68	0	1	1	0	0	0	0	UrinaryBladder
				16	13			0.9		92		0	3	6.5	4	140	1.003	0.5					0	0		0	0	0	1	0.1	50	1	0	0	0	0	0	0	UrinaryBladder
1.4	3.9	93	30	34	58	8.7	109	5.5	0.1	14.5	125	0	3	5.5	4.9	138	1.01	3	0.4	133	6.6	97	65	3	9.1	0	0	0	2	0.1	61	1	0	0	0	0	0	0	UrinaryBladder
			16	16	23		110	3.1		20.4	102	0	3	6.5	4.2	141	1.008	3	0.5				11	3		0	0	1	1	0.1	71	1	0	0	0	0	0	0	UrinaryBladder
2.1	4.9	63	19	24	10		103	0.9	0.2	89	138	0	0	5	3.7	136	1.02	0	2.9	144	7.4	140	11	3	7.7	0	3	0	0	0.2	53	1	0	0	0	1	0	0	UrinaryBladder
0.6	2.7	112	14	60	27	7.9	104	3.9	5.9	53.2	132	0	3	5.5	2.6	137	1.023	0	15.8	114	7.2	97	0	0	9.5	2	0	0	0	1	53	1	0	0	1	0	0	0	UrinaryBladder
				18	13		102	1.1		73.4		0	1	6	4.5	139	1.008	0					5	0		0	0	0	0	0.1	49	1	0	0	0	0	0	0	UrinaryBladder
	4.82	76	23	24	20		106	0.7	0.2	73.2	96	0	0	6.5	4.1	139	1.005	0	1	217		126	0	0	4.3	0	0	0	0	0.2	75	1	0	0	0	1	0	0	UrinaryBladder
1.7	3.5	54	28	30	11		104	0.8	0.2	97.3	92	0	3	7.5	2.8	141	1.007	1	0.9	205	5.5	119	11	3	6.1	0	0	0.5	3	0.1	71	1	1	0	1	0	0	0	UrinaryBladder
1.5	2.4	136	51	207	37	7.9	99	2.6	0.1	61	91	0	3	6	4.2	131	1.024		0.5	149	5.3	101	0	0	6.1	0			0	1	70	1	1	0	1	0	1	0	UrinaryBladder
1.8	4.8		24	19	11		104	1.2		72.2	96	0	0	6	3.8	136	1.011	0.5	1.4	184	7.5	93	0	2	5.3	0	0	0	0	0.2	65	0	0	0	0	1	0	0	UrinaryBladder
2.2	4.4	43	96	17	24	8.9	103	1.2	0.1	66.6	100	0	0	7	3.8	139	1.005	0.5	0.2	172	6.6	80	0	2	7.5	0	0	0	0	0.2	69	1	1	0	0	0	0	0	UrinaryBladder
	3.2		26		24		103	1.3		60	214	0	3	5.5	4.6	133	1.022	2		171		231	9	3		2	2	3	2	0.2	75	1	1	1	1	0	0	0	UrinaryBladder
1.5	3.6	56	18	18	49	11.1	96	8.06	0.1	3.9	163	1	3	8	5.7	138	1.043	3	0.9	198	7	94	6	0	8.22	0	1	0	3	0.2	59	0	1	0	1	0	0	0	UrinaryBladder
1.2	3.8	106	71	15	12	9.1	98	0.7	0	101.1	209	0	3	6.5	4.1	137	1.022	1	0.5	209	7.1	123	0	2	3.2	0	0	0	2	0.2	58	1	0	0	1	0	1	0	UrinaryBladder
	4.6		20	18	16		106	0.9		67.4	124	0	0	5	3.8	142	1.011	0		106		63	0	0		0	0	0	0	1	68	1	1	0	0	1	0	0	UrinaryBladder
1.3	3.5	49	13	22	23	8.7	105	1.1	0	56.4	86	0	0.5	6.5	4.1	139	1.009	0	0.3	223	6.8	183	0	0	5.3	0	0	0	0	0.2	65	0	1	0	0	0	0	0	UrinaryBladder
1.5	4.8	91	12	30	31	9.8	91	1	0	56.1	94	0	0.5	6.5	3.7	129	1.022	0	0.6	216	5.8	118	3	0	4.4	0	1	0	1	0.2	62	1	1	1	1	1	0	0	UrinaryBladder
1.8	3.8	56	14	27	29	8.87	95.4	4.8	0.1	8.4	138	0	0.5	7.5	4.17	133.5	1.005	0	0.7	185	7.1	176	0	0	6.9	0	1	0	0.5	0.2	75	1	1	1	0	0	0	0	UrinaryBladder
			14	21	17	8.46	105	2.17		29.7	160	0	1	6.5	4.72	131.5	1.013						21	0	5	0			1	1	80	1	1	1	1	0	0	0	UrinaryBladder
			17	19	11		109.7	0.8		89.7	107	0	3	5	4.12	136	1.018			215			0	0	5.48	0			2	0.2	54	1	0	0	1	0	0	0	UrinaryBladder
2.3	3.8	54	41	19	26	10.2	102	0.9	0.1	103.8	103	0	0	6	3.8	141	1.018	0.5	0.6	146	7.2	93	9	1	5.7	0	3	0	0	0.2	58	0	0	1	0	0	0	0	UrinaryBladder
0.9	3.1	78	50	17	14	9.2	105	1.2	0.1	33	104	0	2	7	4.2	127	1.013	3	0.6	174	5.8	159	9	14	4.6	0	0	0	1	0.2	63	0	1	0	1	0	0	0	UrinaryBladder
1.6	3.2	70	9	14	13	8.6	105	0.6	0.1	114.3	93	1	0	6.5	3.1	141	1.02	0.5	0.4	160	6.32	48	0	2	4	0	0	0	3	0.2	67	1	0	0	0	0	0	0	UrinaryBladder
1.3	4.4	75	17	18	18		102	0.91	0.1	85	231	1	0	5.5	4.8	135	1.018	0	0.58	217	7.7	145	12	1	6	0	2	0	1	0.2	67	1	0	0	1	1	0	0	UrinaryBladder
								0.7		113.2		0	3	8			1.007	0.5					0	0		0	0	0	0	0.2	70	1	0	0	0	0	0	0	UrinaryBladder
1.5	4.1	56	17	18	7		104	0.8	0.1	74.2	116	0	3	5.5	3.3	136	1.015	2	0.9	186	6.8	64	6	2	4.1	0	0	0	3	0.2	61	0	0	0	0	0	0	0	UrinaryBladder
1.2	3.3	66	25	21	15	8.7	106	1.9	0.1	69.2	102	0	3	7	4	134	1.026	0.5	0.5	215	5.8	122	0	1	6.2	0	0	0.5	1	0.2	60	1	1	0	1	1	0	0	UrinaryBladder
2.3	4.3	45	17	17	14	9.1	107	0.9	0.2	98	138	0	0	6	4.2	141	1.023	0	1.5	184	6.6	137	0	0	4.8	0	0	0	0	0.2	62	1	0	0	0	0	0	0	UrinaryBladder
1.3	3.8	61	16	15	113	10.2	97	6.2	0.1	5.4	217	0	1	6	4.6	135	1.009	3	0.5	201	6	293	6	2	11.6	0	0	0	3	0.2	71	0	1	1	0	0	0	0	UrinaryBladder
	4.3		13	14	15		104	0.89		85.8	109	0	0	6.5	3.6	138	1.014	2	0.7	194		69	0	0		0	0	0	0	0.2	69	1	1	0	0	1	0	0	UrinaryBladder
2.1	4.7	63	30	26	17	9.4	106	0.8	0.1	83.9	99	0	0	5.5	4.5	140	1.016	0.5	1.2	162	6.5	49	0	0	7.3	0	0	0	0	0.2	73	1	0	0	0	0	0	0	UrinaryBladder
0.8	3.2	79	12	21	8	8.16	100.2	2.8	0.57	22.3	157	1	3	5	3.83	144	1.011		0.54	172	7.1	154	30	6	5.4	0			0	0.2	74	1	0	1	0	0	0	0	UrinaryBladder
0.8	2.07	209	28	37	46.2	7.59	111.1	1.3	0.01	34.5	103	0	3	7	4.66	135.1	1.016		2.43	132	4.83		3	11		0			2	1	74	1	0	0	1	1	0	0	UrinaryBladder
				30	8.2			1		79.6	125	0	0	5.5	4.21	140.4	1.009						0	0	4.8	0			0	0.2	46	1	0	0	1	0	0	0	UrinaryBladder
			26	14	9		103	1	0.1	83.2	100	0	2	6.5	3.6	140	1.008	0	1	238		200	0	0	5.6	0	0	0	0	0.2	39	1	0	0	1	0	0	0	UrinaryBladder
			29	42	20		103	1.1		62.4	103	0	2	5.5	4.1	144	1.022	0		238		240	15	0	6.5	0	0	0	1	1	59	1	0	0	0	0	0	0	UrinaryBladder
	2.5		49	24	14	8.4	102	0.7	0.1	133.6	118	1	2	5.5	4.5	137	1.007	3	0.4				9	5		0	0	0.5	0.5	0.2	72	1	0	0	1	1	0	0	UrinaryBladder
0.4	2.49	607	25	14	20	7.68	95.3	0.72	0.21	72.2	94	1	3	6	3.07	139.3	1.025		1.22	129	7.31	120	0	2	4.07	0			0	0.2	56	0	0	0	0	0	0	0	UrinaryBladder
1.3	3.75	181	17	14	21.5	7.71	104	1.12	0.15	34.6	104	0	1	6	4.78	140	1.009		0.5	92	7.11	159	0	0	6.3	0			1	0.2	60	1	0	0	1	1	0	0	UrinaryBladder
			47	26	11		107	0.8	0.1	112.8		0	3	6	3.7	138	1.022	1	0.8	255		113	3	1		0	0	0	0	0.2	70	1	0	0	0	0	0	0	UrinaryBladder
1.6	4	150	13	14	22		98	0.8	0.1	63.4	89	1	3	7	4.7	130	1.01	2	1	146	6.6		0	0		1	0	0	2	1	65	0	0	0	0	0	0	0	UrinaryBladder
1.5	4.68	103	26	22	11.2			1.22	0.07	70.7	97	0	3	6	3.68	138.7	1.025		0.57	203	7.7	130	0	0	5.45	0			1	0.2	63	1	0	0	0	0	0	0	UrinaryBladder
2.6	5	81	28	18	19	9.8	108	1.5	0.1	50.6	100	1	0.5	6	4.3	141	1.007	0	0.9	279	7.1	97	0	0	6.3	0	0	0	0	0.2	47	1	0	0	1	0	0	0	UrinaryBladder
		77	22	13	8	9.6	104	1	0.1	95	203	0	0	6	4	139	1.011	2	0.8	197		87	30	0	4.3	0	2	0	2	0.2	75	1	0	0	0	0	0	0	UrinaryBladder
2	4.4	83	34	33	31.3	8.92	109.5	0.68	0.11	123.7	123	1	3	6	5.73	136.9	1.025		0.64	296	5.46	136	3	3	6.27	0			2	1	35	0	0	0	0	0	0	0	UrinaryBladder
1	2.01	126	24	35	15	10.05	90	4.76	0.09	9.5	119	1	0.5	6.5	4.9	131	1.01	3	0.73	169	4.74	82	3	6	11.27	1	0	0	1	0.2	58	0	0	0	0	0	0	0	UrinaryBladder
	4.3	45	13	24	12			1		82.5	142	0	0	7.5	4.1	136	1.009	0	0.8				6	0	5.8	0	0	0	3	0.2	77	1	0	0	0	0	0	0	UrinaryBladder
0.8	2.7	671	20	35	13	8.6	109	0.8	0.1	112.1	92	1	2	5.5	3.8	140	1.021	0.5	0.3	187	4.8	157	0	2	5.7	0	0	0	2	0.2	70	1	0	0	0	0	0	0	UrinaryBladder
1.8	4.8	78	21	18	17	10	104	1.2	0.2	66.7	103	0	0	6.5	4.1	141	1.018	0	1	222	7.3	45	0	0	5.5	0	0	0	0	0.2	42	1	0	0	1	1	0	0	UrinaryBladder
			29	35	18		108	0.6		54.8	158	0	3	5.5	3.6	140	1.018	0.5					3	2		0	1	0.5	0	0.2	73	0	1	1	0	0	0	0	UrinaryBladder
1.7	4.6	92	51	122	30.2	10.2	101	3.06	0.18	37.7	145	0	0	5	5.06	141	1.014		0.37	149	5.63	133	6	9	10.1	0			0	0.2	70	1	1	0	0	0	0	0	UrinaryBladder
1	3.7	38	15	32	44		103	1.2	0.1	62.1	152	1	3	9	2.5	136	1.009	1	0.3	97	3.6	105	6	2	5.6	0	0	0	3	0.2	73	0	1	0	0	0	0	0	UrinaryBladder
1.8	3.6	173	287	421	26	8.8	104	1.1	2.4	29.6	51	0	2	5	4.3	139	1.012	0	2.8	83	5.6	64	3	1	6.9	0	0	0	0.5	0.2	59	1	1	1	1	1	0	0	UrinaryBladder
	2.84	126	10	32	19	7.8	109.8	0.8	0.1	46.9	155	0	3	7	3.9	133	1.012	2	0.5				3	0	9.5	1	0	0	0.5	0.2	70	1	1	1	1	0	0	0	UrinaryBladder
			15	25	10		105	0.9		65.1	102	0	0	5.5	3.4	129	1.01	0.5					3	1		0	0	0.5	0	1	77	1	0	0	0	0	0	0	UrinaryBladder
0.7	3.9	839	13	13	53	10	118	1	1.5	16	157	1	3	5.5	1.5	143	1.018	3	0.8	172	6.2	227	15	2	3.9	2	3	0	3	0.2	59	1	0	0	0	0	0	0	UrinaryBladder
0.6	3	133	31	29	43.8	8.9	93.7	0.3	0.5	61.4	129	0	0.5	6	4.63	134	1.012	0.5	0.33	99	6.7	108	0	11	2.4	0	0	1	1	0.2	42	0	0	0	0	0	0	0	UrinaryBladder
1.7	4.6	58	39	28	18		105	1.3	0.1	61.2	98	0	0	5.5	3.8	140	1.02	1	0.9	122	7.3	94	0	0	4.1	0	0	0	0	0.2	65	1	1	0	0	0	0	0	UrinaryBladder
	4.1			38	50		93	11.3		3.6					3.6	138			1.3												52	0	0	0	0	0	0	0	UrinaryBladder
			18	20	27	9.6	106	1.3		66.2	107	0	0	6	3.7	142	1.013	2					0	6		0	0	0	1	0.2	72	1	1	1	0	0	0	0	UrinaryBladder
3.1	4.8	81	59	50	22	9.1	107	1.1	0.2	66.8	87	0	0	5	4.2	142	1.022	0	0.9	164	6.2	177	42	1	5.6	0	0	0	0	1	68	1	0	0	0	0	0	0	UrinaryBladder
0.6	3.1	89	12	34	26	9.1	101	1.1	0.1	43.7	151	0	0	6	4.5	137	1.006	0	0.4	144	9.1	208	3	3	5.5	0	0	0	2	0.2	77	0	0	0	0	0	0	0	UrinaryBladder
		40	19	20	7		106	1	0.1	89.3	122	0	3	6	4.1	140	1.009	0.5	0.7	181		144	6	0	6.1	0	0	1	0	1	51	1	0	0	1	1	0	0	UrinaryBladder
			24	22	18		106	0.9		50.9		0	2	5	4.2	137	1.011	0					6	2		0	0	0	0	0.2	66	1	0	0	0	0	0	0	UrinaryBladder
			47		17			1.6		44.2					3.9	136															63	1	0	0	0	0	0	0	UrinaryBladder
			24	17	10		105	1		62	111	0	0	5	3.8	139	1.017		0.93				0	0	7.8	0			2	0.2	61	1	1	1	1	1	0	0	UrinaryBladder
1.4	3	125	6	19	161	8.45	101	8.2	0.1	16	101	1	3	5.5	5.7	140.2	1.006	2	0.9	114	5.5	92	0	5	8.8	1	0	0	1	0.2	69	1	0	0	1	0	0	0	UrinaryBladder
1.6	4.6	80	16	18	18	8.6	103	1.1	0.1	41	96	1	3	6	4.2	139	1.015	3	0.6	202	7.4	100	6	2	7.6	0	0	0	3	0.2	64	1	1	0	1	0	0	0	UrinaryBladder
2.9	5	68	27	25	19	9.9	109	0.8	0.1	71.8	105	0	0	5	4.3	139	1.012	0.5	0.7	322	6.7	216		0	2.3	0	0	0	0	0.2	68	0	1	0	0	0	0	0	Uterus
1.7	3.8	42	15	21	16	9.5	109	0.4	0.1	87.3	94	0	2	6	3.6	144	1.022	0	0.8	214	6	53		0	3.9	0	0	0	0	0.1	65	0	0	0	0	0	0	0	Uterus
1.8	4.2	69	28	21	20		104	0.6	0.1	98.4	119	0	0.5	5.5	3.9	140	1.018	0	0.8	215	6.7	91		2	5	0	0	0	0	0.1	79	0	0	0	0	0	0	0	Uterus
			21	17	12		106	0.6		103.4	100	0	0	6.5	3.9	138	1.01	2						0		0	0	0	0	0.2	59	0	0	0	0	0	0	0	Uterus
1.4	3.8	58	52	33	11	9.8	105	0.7	0	108.2	131	0	0	6	4.4	137	1.011	0	0.5	174	6.5	180		3	7.3	0	0	0.5	0	0.1	55	0	0	0	0	0	0	0	Uterus
			32	27	9		108	0.6		101.6	86	0	0	6.5	3.8	142	1.018	0						0		0	0	0.5	0	0.1	65	0	1	0	0	0	0	0	Uterus
2.1	4.6	90	35	19	13	9.8	105	0.6	0.1	76.2	86	1	0	6.5	4.3	138	1.005	0	0.6	318	6.8	128		2	4.4	0	0	0	0	0.1	55	0	0	0	0	0	0	0	Uterus
			16	19	18	9.2	107.9	0.5		104.3	104	0	3	6.5	4.2	143	1.022	0.5		162		56		3	4.7	0	0	0	0	0.1	65	0	1	0	0	0	0	0	Uterus
1.6	4.6	68	34	17	16	8.5	106	0.6	0.2	102.3	92	0	0	6.5	4	140	1.01	1	1.1	220	7.4	96		2	5.4	0	0	0	0	0.1	60	0	0	0	0	0	0	0	Uterus
			21	25	8		113	0.6		107.2	77	0	0	6	3.7	140	1.02	0						3		0	0	1	0	1	55	0	0	0	0	0	0	0	Uterus
1.2	2.9	52	13	19	12		106	0.5	0.1	84.3	126	0	0.5	5.5	3.7	138	1.02	0	0.7	184	5.4	79		0	4.9	0	0	0	0	0.2	70	0	1	0	0	0	0	0	Uterus
			10	14	11		109	0.5		130.7	90	0	3	6.5	4.4	140	1.007	0.5						2		0	0	0	0	0.1	61	0	0	0	0	0	0	0	Uterus
1.7	3.8	65	54	36	9	9.9	98	0.7	0.1	75	107	0	0.5	6	4.1	141	1.014	0	0.8	255	6.1	126		0	4.5	0	0	0	0	0.1	64	0	0	0	0	0	0	0	Uterus
2.4	5.1	79	17	18	17.4		106	0.7	0.1	88.7	91	0	0.5	5.5	4.27	139.3	1.016	0	0.7	261	7.2	115		0	4.7	0	0	0	0	0.1	59	0	0	0	0	0	0	0	Uterus
1.9	3.9	43	13	23	13.9		108	0.8	0.2	63	104	0	0	6.5	3.4	140	1.013	0	1.1	246	5.8	70		1	3.9	0	0	0	0	0.2	65	0	0	0	0	0	0	0	Uterus
1	3.7	116	19	19	14		100	0.7	0.1	134.1	74	1	2	6	3.6	135	1.022	0	0.5	198	7.5	64		2	2.7	0	0	0	0	1	50	0	0	0	0	0	0	0	Uterus
			32	29	9		101	0.7		87.6	94	0	2	6	4.5	139	1.02	1						0		0	0	1	0.5	0.1	64	0	0	0	0	0	0	0	Uterus
			25	20	11		106	0.6		73.2	117	0	2	7.5	4.9	142	1.01	0.5						3		0	0	0	0	0.1	67	0	0	0	0	0	0	0	Uterus
1.4	4.7	61	80	54	14		101	0.6	0.23	67.4	108	0	1	5.5	4.3	140.1	1.017	0.5	1.08	225	7.93	223		0	8.62	0	0	0	2	0.1	77	0	1	1	0	0	0	0	Uterus
2.5	4.7	53	66	42	13		104	0.6	0.2	104.7	90	0	0	5	4.2	138	1.023	0	1	223	6.6	80		0	4.4	0	0	0.5	0	0.1	63	0	0	0	0	0	0	0	Uterus
1.8	4.2	87	38	42	11		107	0.5	0.1	105.4	108	0	0	6.5	4.3	140	1.026	1	0.72	242	6.5	127		11	8.6	0	0	0	0	0.1	55	0	0	0	0	0	0	0	Uterus
			23	16	11		100	0.6		71.8	148	0	0	6.5	4.1	139	1.012	2		142		76		6	8.6	0	0	0	0	0.1	70	0	0	0	0	0	0	0	Uterus
1.5	4.76	88	45	40	18.8		104.9	0.5	0.2	85.4	125	0	0.5	5.5	3.89	141	1.016	0.5	0.5	170	7.1	76		0	6.9	0	0	0	0	0.1	67	0	1	0	0	0	0	0	Uterus
1.7	4.5	96	53	31	9		106	0.6	0.05	102	128	0	0	5	3.94	143.4	1.01	0	0.51	257	7.08	100		0	3.71	0	2	0	0	0.2	64	0	0	0	0	0	0	0	Uterus
1.7	4.3	80	37	29	10		107	0.5	0.2	124.7	108	0	0	7	4.9	143	1.014	1	1.3	252	6.9	300		3	6.1	0	0	0	0	0.1	69	0	1	0	0	0	0	0	Uterus
			18	20	7		102	0.5		130.6	153	0	3	6.5	4	140	1.016	2						0		0	0	0	0	0.2	54	0	1	0	0	0	0	0	Uterus
			23	25	17		103	0.7		87.6	114	0	0	6	5.1	138	1.005	0						2		0	0	0	0	0.1	64	0	0	0	0	0	0	0	Uterus
			14	19	13		103	0.6		170.5	99	0	0	5.5	3.8	139	1.022	0						2		0	0	0	0	1	59	0	0	0	0	0	0	0	Uterus
1.8	4.6	96	23	23	15		105	0.9	0.1	82.5	94	0	0	5.5	3.1	141	1.021	0.5	0.7	205	7.1	113		6	4	0	0	0	0	0.2	72	0	0	0	0	0	0	0	Uterus
2.1	4.2	74	16	175	13		108	1.6	0.1	56	113	0	1	5	4.6	139.3	1.039	0	0.6	317	6.8	146		2	5.2	0	0	1	0	0.2	66	0	0	0	0	0	0	0	Uterus
		50	16	30	7		104	0.7		134.1	116	0	0	7	3.4	139	1.021	1						0	2.6	0	0	3	0	0.1	55	0	0	0	0	0	0	0	Uterus
			18	25	10		108	0.7		86.6	118	0	0	7	4.4	139	1.026	2						6		0	0	0	0.5	0.1	60	0	0	0	0	0	0	0	Uterus
			71	73	13		106	0.9		62.2	122	0	0	6	4.5	141	1.016	0.5						2		0	0	0	0	0.1	78	0	0	0	0	0	0	0	Uterus
1.5	4.4	59	16	21	12		105	0.5	0.1	87.6	95	0	0	7	5.1	140	1.014	0	0.7	198	7.3	45		2	3.5	0	0	0	0	0.1	62	0	0	0	0	0	0	0	Uterus
			20	21	11		106	0.8		77.2	91	0	1	5	4.2	142	1.026	0						3		0	0	0.5	0	0.1	57	0	0	0	0	0	0	0	Uterus
			22	19	9		106	0.4		172.8	84	0	0	6	3.9	139	1.026	0.5						3		0	0	0	0	0.1	55	0	0	0	0	0	0	0	Uterus
			12	15	8		107	0.6		106.8	142	0	1	5.5	4.7	140	1.023	0						2		0	0	0.5	2	0.1	58	0	0	0	0	0	0	0	Uterus
1.4	3.7	114	37	30	8		106	0.6	0.2	161.4	116	0	0	5	4.4	142	1.028	0	1	219	6.3	221		0	5.3	0	0	0	0	0.1	70	0	1	0	0	1	0	1	Uterus
1.3	4.4	42	17	31	17		107	0.7	0.1	90.5	84	0	0.5	5.5	3.7	138	1.025	2	0.6	177	7.7	60		8	4.9	0	0	1	0	0.1	50	0	0	0	0	0	0	0	Uterus
1.4	3.6	68	23	24	13		111	0.7	0.1	71.7	82	0	1	6.5	4.4	142	1.027	0	0.8	170	6.1	62		0	6.3	0	0	0	0	0.1	73	0	0	0	0	0	0	0	Uterus
0.9	4.4	43	20	18	7	9.3	103	0.7	0.1	94.7	130	0	3	7	3.9	136	1.016	1	0.4	188	7.1	176		3	5.1	0	0	0	0.5	0.2	40	0	0	0	0	0	0	0	Uterus
			48	16	10		108	0.8		91	90	0	0	6	4.3	141	1.006	0.5						3		0	0	0	0	0.1	51	0	0	0	0	0	0	0	Uterus
1.7	4.5	72	19	21	21		100	0.9	0.1	73.2	106	0	2	6	4.3	135	1.005	0	0.9	200	7.6	49		1	6.4	0	0	0	0	0.2	66	0	0	0	0	0	0	0	Uterus
1.5	4.3	58	18	37	8		105	0.7	0.1	94.3	185	0	0	6	4.3	140	1.016	0	0.9	146	6.7	193		5	7.3	0	2	0	0	0.1	43	0	0	0	0	0	0	0	Uterus
1.8	2.94	62	12	23	33.3		108	2.6	0.1	44.1	83	0	2	5.5	4.58	131.7	1.012	0	0.8	173	7			22		0	0	0	0	0.2	49	0	0	0	1	1	0	0	Uterus
1.9	4.8	60	18	15	12		107	0.7	0.1	67	97	0	1	6	4.5	143	1.026	0	0.9	183	7.3	112		2	6.4	0	1	1	0	0.1	56	0	0	0	0	0	0	0	Uterus
0.8	3.2	55	8	21	23	8	105	0.9	0.2	72.7	124	1	2	6	4.5	142	1.025	3	0.7	109	5.7	78		0	3	0	0	0	2	0.2	67	0	0	0	1	0	0	0	Uterus
1.1	3	104	45	43	9		109	0.7	0.1	88.3	94	0	0.5	7	4.3	139	1.003	0	1.3	128	6.4	52		2	3.1	0	0	0	0	1	62	0	0	0	0	1	0	0	Uterus
			20	20	15		102	0.6		86.2	100	0	2	7	3.5	136	1.027	0.5						2		0	0	0	0	0.2	61	0	0	0	0	0	0	0	Uterus
	2.6		10	17	22	8.36	89	1.1		43.9	125	0	0	6	4.1	136	1.025	0	0.5	257		180		6	7	0	0	0	1	0.1	79	0	0	0	0	1	0	0	Uterus
1.8	2.8	45	13	26	138	8.7	106	9.4	0.1	6.3	78	0	2	7	5	139	1.011	3	0.7	210	7.4	112		16	6.9	0	0.5	0	2	0.1	67	0	1	0	0	0	0	0	Uterus
1.5	4.8	55	19	23	14		100	0.6	0.1	107.2	105	0	3	6	4.4	139	1.021	0.5	1	251	8.1	68		3	4.3	0	0	0.5	0	0.1	54	0	0	0	0	0	0	0	Uterus
			23	30	14		104	0.8		69.7	113	0	0	7	3.7	141	1.008	0		179		129		2	6.7	0	0	0	0	0.1	78	0	0	0	0	0	0	0	Uterus
			17	17	14.6		104	0.5		110.2	94	1	0	6.5	4	139	1.013	0	0.19					0		0	0	0	0	0.2	43	0	0	0	1	1	0	0	Uterus
			22	18	20		108	1		53.9	105	0	0.5	6	4.6	141	1.019	0.5		179		113		2	6.9	0	0	0	0	0.1	80	0	0	0	0	0	0	0	Uterus
1.4	3.1	89	8	11	12	9.9	109	0.8	0.1	81.6	123	0	0	6	3.5	134	1.015	1	0.5	136	6.2	522		0	6.6	0	0	0	2	0.1	46	0	0	0	0	0	0	0	Uterus
			15	16	9		107	0.7		95.3	90	0	0	7	4.4	139	1.006	3						2		0	0	0	0	0.1	45	0	0	0	0	0	0	0	Uterus
1.6	3.8	59	14	36	17	8.6	106	0.8	0.2	70.7	104	1	0.5	6	3.8	140	1.009	0	0.9	400	6.1	1249		2	4.4	0	0	0	0	0.1	79	0	0	0	0	0	0	0	Uterus
1.6	4.7	57	23	25	9		102	0.7	0.1	87.2	92	0	1	6.5	4.2	139	1.006	0.5	1	194	7.6	36		0	5.1	0	0	0	0	0.1	58	0	0	0	0	0	0	0	Uterus
1.8	4.6	45	27	21	14		105	0.8	0.1	75.3	195	0	0	5.5	3.7	142	1.017	1	0.7	151	6.4	122		2	5.51	0	0	0.5	0	0.1	58	0	0	0	0	0	0	0	Uterus
1.2	4.8	75	20	30	5		108	0.6	0.1	86.6	114	0	0	5.5	3.7	137	1.011	0	0.9	220	7.1	66		5	5.1	0	0	0	0	0.1	65	0	0	0	0	0	0	0	Uterus
1.5	4.5	57	27	19	13		104	0.4	0.1	174.3	90	0	0.5	7	4.6	141	1.009	0	0.8	210	7.4	75		5	5.5	0	0	0	0	0.1	52	0	0	0	0	0	0	0	Uterus
			12	21	9		110	0.7		86.6	104	0	1	6.5	4.2	144	1.008	0						0		0	0	0.5	0	0.1	64	0	0	0	0	0	0	0	Uterus
			15	15	6		109	0.6		110.8	91	0	2	6	4.2	139	1.023	0						3		0	0	1	0	0.1	51	0	0	0	0	0	0	0	Uterus
			19	23	16		104	0.7		82.7	106	0	2	6	4.2	139	1.009	0.5		276		86		2	7.1	0	0	0	0	0.1	71	0	0	0	0	0	0	0	Uterus
			15	19	10		105	0.7		86.6	98	0	3	7	4	142	1.016	0						2		0	0	0.5	0	0.1	64	0	0	0	0	0	0	0	Uterus
2	4.7	50	11	17	11	9	107	0.6	0.1	89.7	83	1	0	5.5	3.5	139	1.013	2	0.7	153	6.7	65		2	4.2	0	0	0	1	0.2	48	0	1	0	0	0	0	0	Uterus
1.8	4.6		16	21	10		103	0.5		125.5	106	0	0	6	3.7	139	1.017	1		211	7.4	89		3	4.8	0	0	0.5	0	1	71	0	0	0	0	0	0	0	Uterus
1.8	4.5	83	19	22	20	8.9	107	0.6	0.2	123.8	101	0	0	6	4.5	141	1.025	0	1.06	253	7	85		3	5.4	0	0	0	0	0.1	68	0	1	0	0	0	0	0	Uterus
2	3.9	75	19	20	19	8.4	108	1.2	0.1	70.1	129	1	2	5.5	3.6	137	1.015	0	0.6	192	7	63		0	4.5	0	0	0	0.5	0.2	75	0	1	0	0	0	0	1	Uterus
			15	19	10		106	0.6		102.1	106	0	0	6.5	4	140	1.021	0						0		0	0	1	0	0.1	68	0	0	0	0	0	0	0	Uterus
			15	23	11		106	0.5		76.2	131	0	3	6	3.5	140	1.009	0	0.7					0		0	0	0.5	0	0.2	52	0	0	0	0	0	0	0	Uterus
1.9	4.87	101	17	23	15		106	0.8	0.1	72.7	90	0	0	5.5	3.39	139	1.016	0.5	0.61	165	7.49	153		3	4.72	0	2	0	0	0.1	63	0	0	0	0	1	0	0	Uterus
1.7	3.3	76	28	20	21	9.2	110	1.3	0.3	39.7	99	0	3	5.5	3.8	138	1.017	2	0.4	64	6.9	68		1	9.1	1	0	0	0	0.2	80	0	1	1	0	0	0	0	Uterus
2.3	4.4	53	25	24	11		109	0.7	0.1	115.9	115	0	0.5	7	4	140	1.011	0.5	0.6	181	6.2	93		2	3.9	0	0	0	3	0.1	38	0	0	0	0	0	0	1	Uterus
												0	0	7			1.02	0						0		0	0	0	1	1	57	0	0	0	0	0	0	0	Uterus
			24	24	8		99	0.7		101.7	116	1	2	7	3.5	139	1.013	1						2		0	0	0	0	1	70	0	0	0	0	0	0	0	Uterus
			15	20	9		104	0.7		86.6	105	0	2	7	4.5	140	1.004	1						0		0	0	0	0	0.1	65	0	0	0	0	0	0	0	Uterus
	4.3		9	17	19		111	1		79.4	87	0	0	6	4.8	141	1.018	3		198		64		0	5.7	0	0	0	0	0.1	46	0	0	0	0	0	0	0	Uterus
			32	28	12		102	0.9		59.7	143	0	0	5.5	4.1	138	1.011	0		231		263		0	6.1	0	0	0	0	0.1	52	0	0	0	0	0	0	0	Uterus
1.5	4.1	78	15	29	12	8.6	103	0.6	0.1	133	96	0	0	5.5	3.8	140	1.014	0	0.5	172	6.8	56		2	4.5	0	0	0	0.5	0.1	56	0	0	0	0	0	0	0	Uterus
1.7	2.7	51	18	21	103	8.7	110	2.5	0.1	15.7	128	0	0.5	6	3.1	143	1.011	1	0.5	385	3.9	521		3	13.1	0	0	0	3	0.1	61	0	0	0	0	0	0	0	Uterus
1.6	4.1	43	19	28	18	9.7	105	0.8	0.1	100.6	123	0	0	7	4.1	139	1.007	0.5	0.5	166	6.6	52		8	4.5	0	3	0.5	0.5	0.2	68	0	1	1	0	0	0	0	Uterus
1.4	3.9	50	20	17	12		104	0.6	0.2	86.6	104	0	3	6.5	4.1	139	1.031	1	1.1	240	6.7	71		0	6.2	0	0	0.5	0.5	0.1	68	0	0	0	0	0	0	0	Uterus
			41	31	12		108	0.7		84.8	124	0	0.5	5.5	3.9	139	1.017	2						2		0	0	0	0	1	72	0	0	0	0	0	0	0	Uterus
1.4	3.5	75	18	672	24	9	106	1.6	0.1	18.6	104	0	1	8	4.1	133	1.011	3	0.2	282	5.9	82		24	4.9	1	0	0.5	1	2	62	0	0	0	0	0	0	0	Uterus
1.5	4.1		25	21	13	9.5	109	0.6		103.5	96	0	0	6.5	4	141	1.019	0.5		170	6.2	114		11	4.4	0	0	0	0	0.2	67	0	0	0	0	0	0	0	Uterus
1.8	4.4	58	42	16	16		101	0.8	0.1	73.2	126	0	3	6	3.7	137	1.023	0.5	0.8	154	5.4	219		6	4.6	0	0	1	0	1	64	0	1	1	0	0	0	0	Uterus
1.6	3.5	92	22	25	10	9.6	108	0.4	0.1	128.1	139	0	0.5	5.5	5.1	139	1.005	1	1.9	186	7.1	104		1	5.8	0	0.5	0	2	0.2	60	0	1	0	0	0	0	0	Uterus
			12	13	7		105	0.6		119.2	82	0	0	5.5	3.8	139	1.007	1						5		0	0	0	0	0.1	36	0	0	0	0	0	0	0	Uterus
1.4	3.7	70	23	22	9	9.1	99	1.3	0.2	85.7	115	0	3	8	3.3	139	1.017	2	0.3	165	6.4	121		0	4.8	0	0	0	0.5	0.1	68	0	0	0	0	0	0	0	Uterus
2.2	4.3	54	17	19	14		105	0.6	0	114.4	108	0	0	6.5	4.5	141	1.017	0.5	0.8	152	6.3	35		11	4.3	0	0	0	0.5	0.1	40	0	0	0	0	0	0	1	Uterus
			14	16	20		106	0.9		54.3	214	0	0	5	4.9	141	1.023	0.5		263		226		27	7.2	0	0	0	0	0.1	78	0	0	0	0	0	0	0	Uterus
			24	21	7		108	0.7		103.5	137	0	3	5.5	3.4	144	1.009	1		152		69		1	6.2	0	0	0	2	0.1	66	0	0	0	0	0	0	0	Uterus
1.5	3.4	83	31	16	8	8.9	107	0.7	0.3	85.1	106	0	1	6	3.9	137	1.019	2	0.5	167	5.5	843		0	4.8	0	0	0	1	0.1	73	0	0	0	0	0	0	0	Uterus
1	4.8	52	14	36	11	9.1	103	0.9	0.2	70.7	114	0	2	5.5	3.8	139	1.013	0	0.6	127	7.1	77		3	6.3	2	0	1	0	0.1	73	0	0	0	0	0	0	0	Uterus
			13	19	12		107	0.6		106.3	96	0	2	5.5	4.2	142	1.005	0		155		108		2	3.4	0	0	0	0	0.1	50	0	0	0	0	0	0	0	Uterus
1.7	4.3	57	19	17	20		104	0.9	0.1	101	97	0	0	5	3.9	137	1.009	0	0.4	241	6.8	70		0	4.6	0	0	0	0	0.2	67	0	0	0	0	0	0	0	Uterus
			11	17	17		106	0.7		103	97	0	2	5.5	3.7	140	1.024	0						5		1	0	2	1	0.2	57	0	0	0	0	0	0	0	Uterus
			9	31	14			0.7		87.5	95	0	0	7	4.2	139	1.015	1						6		0	0	0	0	0.1	57	0	0	0	0	0	0	0	Uterus
1.8	4.6	64	20	21	10		106	0.6	0	103.9	102	0	0	6	4.3	141	1.016	0	0.7	222	7.2	175		2	4.1	0	0	0	0	0.1	66	0	0	0	0	0	0	0	Uterus
			25	19	9		104	0.6		105.1	99	0	0	6	3.9	138	1.013	1						2		0	0	0	0	1	63	0	0	0	0	0	0	0	Uterus
1.5	4	39	70	79	21		106	0.8	0.1	61.1	103	0	2	5	3.4	140	1.019	3	0.4	229	7.4	88		0	6.6	0	0	0	0	0.2	80	0	0	0	0	0	0	0	Uterus
1.3	4.2	77	40	34	13		105	0.5	0.1	121	107	0	0	5.5	3.8	138	1.021	3	0.7	149	8	105		3	4.6	0	0	0	0	0.2	34	0	0	0	0	0	0	0	Uterus
0.9	3	552	16	41	15	13.7	99	2.1	1	84.8	173	0	0	6	3	143	1.024	0.5	4.9	134	7.2	350		0	3.4	0	0	0	3	0.1	72	0	0	0	0	0	0	0	Uterus
1.2	4.9	62	20	16	16	8.88	102.9	0.6	0.1	91.4	115	1	0	6.5	4.04	134.4	1.008	3	0.5	194	7.3	46		3	4	0	0	0	0	0.2	32	0	0	0	1	1	0	0	Uterus
			29	19	6		107	0.6		85.4	92	0	1	5	3.8	143	1.013	3						0		0	0	0	0	0.2	63	0	0	0	0	0	0	0	Uterus
			32	21	9		101	0.7		101.6	95	0	0	6.5	4.3	137	1.015	0.5		196		126		6	4.9	0	0	0	0	0.1	63	0	0	0	0	0	0	0	Uterus
1.5	3.5	61	17	35	23	9.1	105	1	0.1	72	118	0	1	7	3.9	137	1.023	1	0.7	233	5.8	181		0	4.8	0	0	0	0.5	0.1	67	0	0	0	0	0	0	0	Uterus
1.9	4.3	42	11	13	11		110	0.7	0.2	79	91	0	0	6	4.2	141	1.007	0	0.6	190	6.6	71		5	3.1	0	0	0	0	0.1	46	0	0	0	0	0	0	0	Uterus
0.9	3.1		12	19	4	8.6	110	0.5		73.4	129	0	0	6.5	4.3	135	1.017	0		159	6.6	31		0	5.9	0	0	0	0	0.1	61	0	0	0	0	0	0	0	Uterus
			25	14	13	9.4	105	0.6		106.3	95	0	0	6	3.7	139	1.029	0						6		0	0	1	0	0.1	49	0	0	0	0	0	0	0	Uterus
1.6	4.6	52	25	16	12		106	0.6	0	113.2	97	0	0	6.5	4.2	138	1.008	0	0.5	174	7.4	86		5	4.2	0	0	0	0	0.1	44	0	0	0	0	0	0	0	Uterus
			121	63	11		107	0.7		89	110	0	0	6	4.1	140	1.01	0						0		0	0	0	0	0.1	57	0	0	0	0	0	0	0	Uterus
			32	30	18		102	0.9		64.1	96	0	0.5	6	4.5	138	1.007	0						1		0	0	0	0	0.2	64	0	0	0	0	0	0	0	Uterus
			13	18	13		111	0.8		74.2	108	1	3	7	4.3	143	1.009	0						5		0	0	0	3	0.1	67	0	0	0	0	0	0	0	Uterus
1.8	3.9	68	12	17	18		107	0.8	0.1	76.8	103	0	3	6.5	3.7	137	1.02	2	0.6	187	6.6	173		0	6.1	0	0	1	0	0.1	57	0	0	0	0	0	0	0	Uterus
1.4	4.2	49	40	32	9		101	0.7	0.1	103.9	140	0	3	6	3.99	132	1.019	3	0.4	179	7.2	76		22	4.9	0	0	0	0	0.2	65	0	1	1	0	0	0	0	Uterus
			16	18	14		109	0.5		123.1	150	0	0.5	6	4.3	139	1.012	0.5						0		0	0	0	0	0.2	79	0	0	0	0	0	0	0	Uterus
			22	25	11		106	0.6		125.1	91	0	2	5.5	4.7	143	1.023	1						16		0	0	0.5	0	0.2	70	0	0	0	0	0	0	0	Uterus
1.6	3.9	70	15	16	22		108	0.8	0.1	89	119	0	1	5.5	4.5	140	1.022	0	0.6	208	6.3	127		0	4.9	0	0	0	0	0.1	60	0	0	0	0	0	0	0	Uterus
1.1	4.2		18	20	82	8.2	110	6.4		4.5	156	1	0	7	3.6	139	1.02	3	1.3		7.5			2	11.4	0	0	0	1	0.1	51	0	0	0	0	0	0	0	Uterus
1.1	3.9	67	9	19	94	9.5	102	0.9	0.1	10.4	227	0	3	6	4.6	135	1.012	0.5	0.9	223	7.5	264		2	10.8	0	0.5	0	2	0.1	71	0	0	1	0	1	0	0	Uterus
			12	16	12		107	0.6		106.4	104	0	0.5	6.5	4	142	1.015	0						5		0	0	0	0	0.1	60	0	0	0	0	0	0	0	Uterus
1.6	4.8	118	44	85	17	10.2	105	0.8	0.2	58.2	105	0	1	6	4.1	137	1.019	2	0.9	182	5.6	249		3	5.6	0	0	0	0	0.1	62	0	0	1	0	0	0	0	Uterus
1.6	4.7	48	15	17	5		105	0.5	0	140.5	108	0	0	7	4.4	140	1.021	0	0.7	237	7.6	81		6	5.7	0	0	0	0	1	46	0	0	0	0	0	0	0	Uterus
1.6	3.7	52	22	20	18		111	0.6	0.1	103.9	136	0	3	7.5	3.3	141	1.014	2	0.6	159	6	44		3	4.8	0	0	0	0	0.1	66	0	0	0	0	0	0	0	Uterus
			38	28	11		103	0.5		129.7	104	0	0.5	6	3.9	141	1.025	1						0		0	0	0	0	1	63	0	0	0	0	0	0	0	Uterus
			19	16	11		108	0.5		134.1	257	1	0	6	4.2	139	1.027	0.5						0		0	3	0.5	0.5	0.1	55	0	0	0	0	0	0	0	Uterus
1.6	4.3	98	23	15	9		109	0.6	0.3	130.7	118	0	0	7	3.9	141	1.022	0	0.5	170	7	57		2	3.5	0	0	0	0	0.1	61	0	0	0	0	0	0	0	Uterus
	4.4		11	19	18		100	1.2		32.8	157	0	2	5.5	3.7	141	1.012	0.5	0.5					0		2	0	0	3	0.1	71	0	0	0	0	0	0	0	Uterus
1.7	4.6	81	27	23	14		103	0.6	0.1	102.4	101	0	1	5.5	4.4	139	1.017	1	0.4	259	7.3	125		2	5.1	0	0	0	0	0.1	70	0	0	0	0	0	0	0	Uterus
1	2.8	68	11	29	32	7.7	106	1.1	0.3	50.3	103	0	3	6.5	3.5	139	1.018	0.5	1.4	227	8.1	118		0	3.8	0	0	0	0	0.1	71	0	0	0	0	0	0	0	Uterus
1.2	4.6	78	11	19	6	7.6	97	1.1	0.3	103.5	118	0	2	8	3.4	137	1.007	2	1	158	6.1	123		0	6.9	0	0	0	0	0.1	65	0	0	0	0	0	0	0	Uterus
			33	32	11		108	0.8		103.1	106	0	3	7	3.9	139	1.004	1		202				0	5.3	0	0	0	0	0.1	67	0	0	0	0	0	0	0	Uterus
2.1	3.3	117	36	14	10		96	0.6	0.18	82.6	104	1	0.5	6	3.7	139	1.013	1	0.85	101	5.9	198		1	10	0	0	0	3	0.1	79	0	1	1	0	0	0	0	Uterus
1.8	4	56	24	19	10		107	0.7	0.2	74.5	123	0	1	5	4.3	137	1.03	0	1.6	132	6.2	60		1	6.1	0	0	0.5	0	0.1	62	0	0	0	0	0	0	0	Uterus
			28	16	8		104	0.5		124.6	108	0	0.5	6.5	3.6	136	1.007	3						0		0	0	0	0	0.2	66	0	0	0	0	0	0	0	Uterus
			19	21	11		105	0.6		84.8	93	0	1	6.5	4.3	142	1.015	0.5		210		85		2		0	0	0	0	0.2	66	0	0	0	0	0	0	0	Uterus
			9	13	10		106	0.6		108.2	81	1	1	5.5	4.1	139	1.012	2						0		0	0	0	0	1	56	0	0	0	0	0	0	0	Uterus
			35	26	9		104	0.7		91.4	87	0	3	6	3.6	139	1.019	0						0		1	0	0	0	0.1	54	0	0	0	0	0	0	0	Uterus
			17	20	10		107	0.5		134	94	0	0	5	4.2	142	1.024	0.5						2		0	0	0	0	0.1	46	0	0	0	0	0	0	0	Uterus
1.6	3.8	89	28	24	8	8.6	111	2.6	0.1	86.3	129	0	2	5.5	3.4	132	1.009	3	1	304	6.2	215		1	7.5	0	0	0	0.5	0.1	65	0	0	0	1	0	0	0	Uterus
			39	30	15		103	0.8		85.7	131	0	0	6	4.2	141	1.018	0.5		210		72		0		0	1	0	0	0.1	70	0	0	0	0	0	0	0	Uterus
			18	26	10		107	0.5		126.3	87	0	0	6.5	4.1	139	1.045	0						0		0	0	0.5	0	1	70	0	0	0	0	0	0	0	Uterus
			14	29	13		104	0.6		103.1	93	0	3	5.5	3.8	139	1.017	1						0		0	0	0	0	0.1	66	0	0	0	0	0	0	0	Uterus
1.8	4.5	67	17	20	19		106	0.8	0.1	55.5	117	0	2	5	3.7	142	1.022	0	0.6	223	7	169		3	6.3	0	0	0	1	0.2	66	0	0	0	0	0	0	0	Uterus
			17	19	9		104	0.5		132.3	102	0	0	7	4.1	138	1.05	0.5						0		0	0	0	0	0.1	57	0	0	0	0	0	0	0	Uterus
			14	17	13		106	0.6		105.5	100	0	2	7.5	4.5	141	1.009	2						0		0	0	0	0	0.1	60	0	0	0	0	0	0	0	Uterus
	4		135	126	10		106	0.8	0.2	73.9	97	0	0	6	4	141	1.01	0	1	140		49		3	4.9	0	0	0	0	0.1	59	0	0	0	0	0	0	0	Uterus
1.7	4.3	108	16	15	20	9.2	105	0.7	0.1	73.9	102	0	0.5	6	4.2	139	1.022	0	0.6	244	6.6	105		5	8.8	0	0	0	0.5	0.1	67	0	0	0	0	0	0	0	Uterus
1.3	3.4	45	21	18	14	8.5	100	1	0.2	75.6	98	0	2	5.5	4	142	1.019	0	0.6	198	6.3	219		0	9.1	0	0	0	2	0.1	61	0	0	0	0	0	0	0	Uterus
1.5	4.5	72	52	33	8		99	0.6	0.1	112.6	198	0	3	6	3.8	133	1.005	0.5	0.8	209	7.5	89		3	3.5	0	3	0	3	0.1	46	0	0	0	0	0	0	0	Uterus
				24	9			0.8		74.5	108	0	0	5.5	4.2	139	1.023	0.5						6		0	0	0	0	0.1	65	0	0	0	0	0	0	0	Uterus
2	4.2	58	19	19	18.5		102	0.6	0.1	140.4	96	0	0.5	5.5	4.5	135	1.031	3	0.4	132	6.5	75		4	7.5	0	0.5	0	0	0.2	37	0	0	0	1	0	0	0	Uterus
1.4	4.1	70	11	17	9		106	0.6	0.2	110.8	99				3.4	140			1	137	7.1	39			4.5						50	0	0	0	0	0	0	0	Uterus
1.9	4	79	26	21	8		108	0.7	0.1	66	109	0	0	8	4.4	143	1.016	1	0.7	217	6.1	160		0	6	0	0.5	0	0	0.1	61	0	0	0	0	0	0	0	Uterus
	4.4		9	16	11	9.1	106	0.6	0.1	128.3	148	0	1	5.5	3.9	140	1.017	1	0.7	193		88		2	3.1	0	1	0	0	0.1	64	0	0	0	0	0	0	0	Uterus
1.6	4.2		15	18	10		108	0.7		83.3	94	0	2	6	3.8	142	1.012	2			6.8			1		0	0	0	0	0.1	77	0	0	0	0	0	0	0	Uterus
			19	19	11		109	0.5		87.6	92	0	3	5	4.2	141	1.008	2						0		0	0	0.5	2	0.1	59	0	0	0	0	0	0	0	Uterus
	4.7		21	31	15	9.8	103	0.5		100.5	90	0	0	6	4.4	141	1.014	3		161		123		2	4.3	0	0.5	0	0	0.1	72	0	0	0	0	0	0	0	Uterus
2.3	4.6		10	16	12	9.8	109	0.7		95.9	80	0	0	7	4.7	139	1.01	0.5		171	6.7			0	4.3	0	0	0	0	0.1	43	0	0	0	0	0	0	0	Uterus
			14	16	10		109	0.5		129.2	103	0	0	7	4.5	141	1.013	0						0		0	0	0	0	0.1	62	0	0	0	0	0	0	0	Uterus
1.1	4		13	19	7	9.2	102	0.5	0.1	127.6	88	1	3	5.5	3.7	137	1.016	3	0.9	205	7.7			0	4.7	0	0	0	0	0.1	58	0	0	0	0	0	0	0	Uterus
			35	27	16		107	1.3		45.7	96	1	2	6.5	4.6	139	1.019	0.5						5		0	0	0.5	2	1	64	0	0	0	0	0	0	0	Uterus
			15	16	8		111	0.7		88.7	96	0	0.5	7.5	4.3	142	1.017	0						3		0	0	1	0	1	58	0	0	0	0	0	0	0	Uterus
			50	43	12		106	0.7		84.8	85	0	0	5.5	4.7	141	1.019	0.5						2		0	0	2	0	0.1	70	0	0	0	0	0	0	0	Uterus
		63	19	16	22		104	0.8		85.9	98	0	3	5	3.9	140	1.023	0	0.4	209		63		0		0	0	0	0	0.1	63	0	0	0	0	0	0	0	Uterus
1.9	4.9	46	43	33	9		106	0.7	0.1	101.3	102	0	0	6	3.8	139	1.016	2	0.8	213	7.5	89		2	4.8	0	0	0.5	0	0.1	67	0	1	0	0	1	0	0	Uterus
			73	41	9		108	0.6		108.7	85	0	0	6	4.2	139	1.011	0.5	0.8	232		129		5		0	0	0	0	0.1	52	0	0	0	0	0	0	0	Uterus
2.4	4.6	44	23	18	19		108	0.8	0.1	83.2	109	0	0	7	3.8	142.1	1.004	0	0.7	209	6.5	79		3	5.3	0	0	0	0	0.1	71	0	0	0	0	0	0	0	Uterus
			28	17	12		111	0.7		106.4	94	0	1	7	3.8	142	1.022	1						1	3.6	0	0	0	1	1	57	0	0	0	0	1	0	0	Uterus
2	4.4	56	14	18	9		103	0.7	0	99	97	0	0	6.5	3.3	136	1.005	0	0.5	175	6.6	129		5	3.2	0	0	0	0	0.1	36	0	0	0	0	0	0	0	Uterus
1.8	4.2	77	14	16	25		107	0.8	0.1	49.7	128	1	0	6.5	4.3	147	1.018	0	0.7	247	6.6	120		6	6.2	0	0	0	0	0.2	70	0	0	0	0	0	0	0	Uterus
2.3	5	97	23	22	17		109	0.6	0.1	129.2	101	0	1	6.5	4.6	141	1.005	0	0.7	172	7.3	104		0	3.7	0	0	0	0	0.1	59	0	0	0	0	0	0	0	Uterus
			11	15	19		109	1		54.8	118	0	3	5.5	4	141	1.015	1						0		0	0	0	0	0.2	77	0	0	0	0	0	0	0	Uterus
1.9	4.6	62	27	16	10		106	0.8	0.1	107.6	86	0	2	5.5	4	139	1.02	3	0.9	217	6.9	84		3	4.6	0	0	0	0	0.2	50	0	0	0	0	0	0	0	Uterus
1.1	4.1	77	9	18	5		103	0.5	0.1	173.6	95	0	1	7	3.1	134	1.005	0.5	0.4	237	7.2	165		3	5.3	0	0	0.5	0	0.1	51	0	0	0	0	0	0	0	Uterus
			17	14	18		104	0.6		110.7	95	0	0	5	3.6	140	1.028	0.5						3		0	0	0.5	0	0.1	45	0	0	0	0	0	0	0	Uterus
1.9	5	70	61	15	6		103	0.7	0.1	65.2	100	0	0	5.5	5.2	136	1.009	0	1	211	7.5	161		0	7.1	0	0	0	0	0.2	61	0	0	0	0	0	0	0	Uterus
1.8	4.6	90	15	17	17	9.5	108	0.9	0.1	86.6	101	0	1	6	4.7	142	1.017	1	0.7	151	6.7	105		11	6.6	0	0	0	0	0.1	61	0	0	0	1	1	0	0	Uterus
			15	15	11			0.6		102.1	110	0	3	7	4.1	143	1.012	1						2		0	0	0	0	0.1	66	0	1	0	0	0	0	0	Uterus
1.6	4.4	66	7	18	12		109	0.73	0.1	91.3	89	0	0.5	5	4	139	1.012	0	0.4	236	7.1	95		1	6	0	0	2	0.5	0.2	48	0	0	0	0	0	0	0	Uterus
	4	57	9	16	7		103	0.8		103	174	0	1	5.5	3	140	1.021	1	0.5					0		0	0	0	0	1	61	0	0	0	0	0	0	0	Uterus
			8	12	12		108	0.7		93.6	88	0	1	7.5	4	139	1.021	0						1		0	0	0	0	1	43	0	0	0	1	0	0	0	Uterus
2.1	4.8	45	36	17	17		102	0.7	0.1	110.2	84	0	0.5	5.5	4.7	142	1.024	0	0.6	191	7	41		73	4.8	0	0	0.5	0	0.2	45	0	0	0	0	0	0	0	Uterus
1.7	3.8	82	18	25	10		103	0.8	0.1	86.6	130	0	0.5	6	3.6	139	1.018	3	0.3	196	6	77		1	4.7	0	0	0	0	0.2	61	0	0	0	0	0	0	0	Uterus
1.8	4.7	67	12	20	21		106	0.7	0.1	64.8	170	0	3	7.5	4.3	139	1.016	2	0.8	194	7.12	203		2	5.2	0	0	0	3	1	59	0	0	0	0	1	0	0	Uterus
1.6	4.2	65	15	17	14		101	0.9	0.1	75.3	97	0	1	6.5	4.2	138	1.01	1	0.6	153	6.9	104		4	6.2	0	0	0	0	0.2	56	0	0	0	0	0	0	0	Uterus
			15	18	8		106	1.06		51	108	0	2	5	3.5	142	1.004	0						0		0	0	0	0	0.2	60	0	0	0	0	0	0	0	Uterus
0.9	3.5	281	49	28	19	12.4	101	1.2	8.4	95.2	94	0	1	5.5	5.1	136	1.023	1	6	199	7.4	83		2	4.6	0	0	0	0	0.2	38	0	0	0	0	1	0	0	Uterus
2.2	4.9	105	12	15	17		105	0.6	0.1	103.4	95	0	1	5.5	4.4	139	1.022	2	1	233	7.1	106		0	4.8	0	0	0	0	0.2	56	0	0	0	0	1	0	0	Uterus
	3.6		16	26	16		105	1.5		41.2	102	0	3	5.5	5.7	133	1.018	2						3		0	0	0.5	0.5	0.2	66	0	1	0	1	1	1	0	Uterus
1.8	5.2	56	15	26	21	9.8	107	1.3	0.1	44.8	111	0	0	5.5	3.1	142	1.008	0	0.9	223	7.5	139		2	5.5	0	0	0	0	0.2	68	0	0	0	0	0	0	0	Uterus
1.1	4.1	47	16	18	11		109	0.7	0.1	88.6	104	0	3	6	3.9	138	1.016	1	1.6	195	7.2	104		2	4.2	0	0	0	0	0.2	52	0	0	0	0	0	0	1	Uterus
1.4	3.6		339	336	6		106	0.5	0.2	138.8	77	0	0	7.5	4.1	139	1.023	0.5	0.7	119	6.1	78		3	3.5	0	0	0.5	0	4	39	0	0	0	0	1	0	1	Uterus
2.2	3.33	45	22	20	16.7		104	1.19	0.1	46.4	103	0	0	5.5	3.13	140	1.017	0.5	0.1	165	4.87	104		1	3.25	0	0	2	0	0.2	61	0	0	0	0	0	0	0	Uterus
			32	15	15	9.26	105	0.7		85.9	94	0	3	7	3.8	139	1.007	2						1	5.2	0	0	0	2	0.2	59	0	0	0	0	1	0	0	Uterus
			31	33	8		111	0.6		96.9	127	1	3	6.5	3.4	142	1.016	0.5						0		0	0	0	0	0.2	78	0	0	0	0	0	0	0	Uterus
1.8	4.8	50	22	20	12		106	0.7	0.1	98.3	95	1	0	5	3.9	138	1.017	2	0.9	197	7.7	138		7	5.6	0	0	2	0	0.2	73	0	0	0	0	0	0	1	Uterus
