# Supplementary material for: Machine Learning in Prediction of Bladder Cancer on Clinical Laboratory Data
Source: Diagnostics (Basel). 2022 Jan 14;12(1):203. doi: 10.3390/diagnostics12010203 (PMC8774436; doi:10.3390/diagnostics12010203)
Supplement: Supplementary file 1 [file diagnostics-12-00203-s001.zip › 1 Table S1 .xlsx]

## Sheet: DecisionTree
	No sampling
	Groups	Models	Accuracy (95%CI)	Precision (95%CI)	F1 score (95%CI)	Sensitivity (95%CI)	Specificity (95%CI)	AUC (95%CI)
	Kidney_UrinaryBladder	DecisionTree	74.6%(69.3%-80%)	79.1%(73.3%-85%)	84.4%(80.5%-88.2%)	90.9%(84.3%-97.6%)	24.2%(6.3%-42%)	0.678(0.579‒0.778)
	Kidney_Uterus	DecisionTree	76.8%(68.6%-84.9%)	81.4%(70.6%-92.2%)	77.4%(69%-85.9%)	74.5%(64.8%-84.2%)	79.4%(68.1%-90.7%)	0.843(0.771‒0.916)
	Kidney_Prostate	DecisionTree	93.2%(89.6%-96.8%)	90.7%(84.5%-96.8%)	93.4%(89.4%-97.4%)	96.6%(92.9%-100.3%)	89.5%(82.9%-96.1%)	0.933(0.898‒0.968)
	Kidney_Cystitis	DecisionTree	66.3%(58%-74.6%)	70.1%(58.9%-81.2%)	71%(62.4%-79.5%)	72.5%(63.8%-81.3%)	58%(46.2%-69.9%)	0.702(0.631‒0.774)
	UrinaryBladder_Uterus	DecisionTree	82.7%(79.2%-86.3%)	70.5%(60.9%-80.1%)	58.9%(50.5%-67.2%)	50.8%(42.3%-59.3%)	93%(89.9%-96.1%)	0.800(0.745‒0.855)
	UrinaryBladder_Prostate	DecisionTree	83%(79.5%-86.5%)	94.3%(90.7%-98%)	87.9%(85.3%-90.5%)	82.5%(78.8%-86.2%)	85.3%(76.6%-94%)	0.905(0.879‒0.932)
	UrinaryBladder_Cystitis	DecisionTree	77.2%(74.1%-80.2%)	79.6%(75.7%-83.6%)	86.9%(84.7%-89%)	95.8%(91.9%-99.7%)	5.4%(0.1%-10.8%)	0.592(0.517‒0.667)
	Uterus_Prostate	DecisionTree	86.3%(82.5%-90.2%)	86.4%(79.8%-93%)	84.8%(79.8%-89.7%)	83.7%(75.9%-91.5%)	88.6%(83.3%-94%)	0.880(0.839‒0.921)
	Uterus_Cystitis	DecisionTree	76.9%(71.4%-82.3%)	77.2%(70.5%-83.9%)	81.4%(75.6%-87.1%)	87.1%(76.2%-97.9%)	62.5%(56%-69%)	0.766(0.708‒0.825)
	Prostate_Cystitis	DecisionTree	79.1%(72.8%-85.5%)	78%(66.5%-89.5%)	83.4%(75.8%-91.1%)	92.8%(79.7%-105.9%)	59.6%(43.2%-75.9%)	0.831(0.794‒0.868)
	Over
	Groups	Models	Accuracy (95%CI)	Precision (95%CI)	F1 score (95%CI)	Sensitivity (95%CI)	Specificity (95%CI)	AUC (95%CI)
	Kidney_UrinaryBladder	DecisionTree	74.5%(68.1%-80.9%)	77.2%(68.8%-85.6%)	75.6%(66.5%-84.7%)	75.7%(60.8%-90.7%)	61.9%(32%-91.8%)	0.752(0.662‒0.842)
	Kidney_Uterus	DecisionTree	75.6%(68.5%-82.7%)	77.9%(67.5%-88.3%)	75.8%(68.1%-83.6%)	74.9%(65.5%-84.2%)	76.6%(65.8%-87.4%)	0.835(0.767‒0.902)
	Kidney_Prostate	DecisionTree	91.9%(88.1%-95.6%)	88%(81.4%-94.5%)	91.8%(87.6%-96.1%)	96.4%(92.5%-100.3%)	87.5%(81%-93.9%)	0.920(0.882‒0.959)
	Kidney_Cystitis	DecisionTree	69.5%(60.4%-78.6%)	69.7%(54.6%-84.7%)	69.6%(58.5%-80.7%)	71.9%(58.5%-85.2%)	67.3%(52.5%-82.1%)	0.756(0.665‒0.847)
	UrinaryBladder_Uterus	DecisionTree	82.4%(78.3%-86.5%)	79.7%(69.7%-89.7%)	74.6%(61.8%-87.5%)	71.3%(54.4%-88.3%)	86.1%(76.8%-95.5%)	0.857(0.792‒0.922)
	UrinaryBladder_Prostate	DecisionTree	88.2%(82.5%-93.9%)	95.7%(92.3%-99.1%)	89.4%(84.8%-94%)	84.3%(76.1%-92.5%)	92.9%(85.2%-100.6%)	0.923(0.894‒0.951)
	UrinaryBladder_Cystitis	DecisionTree	73.4%(66.9%-79.9%)	74.9%(66%-83.9%)	75.6%(65.5%-85.8%)	78%(62.2%-93.7%)	51.3%(16.9%-85.6%)	0.704(0.594‒0.813)
	Uterus_Prostate	DecisionTree	87.8%(83.4%-92.2%)	89.7%(82.4%-96.9%)	87.1%(81.9%-92.3%)	85.4%(77.6%-93.1%)	90.2%(83.3%-97.1%)	0.902(0.854‒0.950)
	Uterus_Cystitis	DecisionTree	73.2%(65.1%-81.2%)	71.1%(60.2%-82%)	74.8%(64.9%-84.7%)	80.1%(67.4%-92.8%)	65%(53.7%-76.3%)	0.743(0.651‒0.834)
	Prostate_Cystitis	DecisionTree	78.4%(70.7%-86.1%)	80.8%(68.8%-92.8%)	78.8%(68.7%-88.9%)	80.2%(62.8%-97.6%)	74.8%(56%-93.7%)	0.840(0.784‒0.897)
	Under
	Groups	Models	Accuracy (95%CI)	Precision (95%CI)	F1 score (95%CI)	Sensitivity (95%CI)	Specificity (95%CI)	AUC (95%CI)
	Kidney_UrinaryBladder	DecisionTree	76.8%(70.5%-83.1%)	79.2%(71.9%-86.5%)	79.9%(72.4%-87.4%)	82.3%(69.1%-95.6%)	54.3%(20.7%-87.8%)	0.748(0.640‒0.857)
	Kidney_Uterus	DecisionTree	76%(68.1%-83.9%)	78.9%(67.4%-90.4%)	76.8%(68.3%-85.3%)	76.1%(65.7%-86.5%)	76.5%(64.5%-88.4%)	0.840(0.760‒0.919)
	Kidney_Prostate	DecisionTree	92.8%(89.5%-96.1%)	90%(84.3%-95.7%)	93.2%(89.7%-96.7%)	96.9%(93.8%-100%)	88.3%(81.6%-95%)	0.926(0.889‒0.963)
	Kidney_Cystitis	DecisionTree	66.6%(58.1%-75.1%)	67.1%(50.5%-83.7%)	66.5%(55.1%-77.8%)	68.8%(54.9%-82.6%)	64.8%(49.5%-80.1%)	0.731(0.633‒0.829)
	UrinaryBladder_Uterus	DecisionTree	83.4%(79.5%-87.2%)	77.9%(66.2%-89.5%)	72.2%(57.2%-87.1%)	68.9%(48.8%-88.9%)	86.9%(75.8%-98%)	0.857(0.780‒0.933)
	UrinaryBladder_Prostate	DecisionTree	88.9%(82.3%-95.6%)	95.5%(91.7%-99.4%)	91.4%(87.2%-95.6%)	87.9%(80.5%-95.3%)	90.9%(82.2%-99.7%)	0.928(0.895‒0.961)
	UrinaryBladder_Cystitis	DecisionTree	76.7%(71.9%-81.4%)	78.6%(70.9%-86.3%)	80.3%(71.5%-89.1%)	83.9%(68.8%-99.1%)	42.9%(3.8%-82.1%)	0.698(0.566‒0.831)
	Uterus_Prostate	DecisionTree	87.3%(83%-91.6%)	88.4%(81.1%-95.6%)	86.2%(80.9%-91.5%)	84.9%(76.3%-93.5%)	89.4%(82.7%-96%)	0.892(0.846‒0.939)
	Uterus_Cystitis	DecisionTree	73.6%(65.1%-82.2%)	73.2%(62%-84.3%)	75.3%(64.5%-86.2%)	78.7%(64.7%-92.6%)	66.2%(55.4%-77%)	0.755(0.659‒0.852)
	Prostate_Cystitis	DecisionTree	80.8%(73.3%-88.3%)	82.4%(71.2%-93.7%)	81.5%(71.8%-91.1%)	83.6%(67.1%-100.1%)	74.3%(54.2%-94.4%)	0.847(0.793‒0.902)

## Sheet: RandomForest
	NO
	Groups	Models	Accuracy (95%CI)	Precision (95%CI)	F1 score (95%CI)	Sensitivity (95%CI)	Specificity (95%CI)	AUC (95%CI)
	Kidney_UrinaryBladder	RandomForest	74.3%(68.4%-80.2%)	77.6%(70.1%-85.1%)	77.5%(68.8%-86.1%)	78.9%(64.8%-93.1%)	54.1%(24.6%-83.6%)	0.738(0.652‒0.824)
	Kidney_Uterus	RandomForest	77%(69.7%-84.3%)	79.5%(68.7%-90.2%)	77.1%(69.4%-84.8%)	75.9%(66.3%-85.5%)	78.5%(67%-90%)	0.850(0.781‒0.919)
	Kidney_Prostate	RandomForest	90.9%(86.8%-95.1%)	87.8%(81.6%-94%)	90.9%(86.1%-95.7%)	94.6%(88.3%-100.9%)	87.3%(81.1%-93.5%)	0.921(0.880‒0.961)
	Kidney_Cystitis	RandomForest	70.7%(62.2%-79.2%)	70.7%(57%-84.3%)	71.7%(61.1%-82.4%)	75%(61.6%-88.4%)	65.6%(51.8%-79.4%)	0.767(0.682‒0.853)
	UrinaryBladder_Uterus	RandomForest	82.2%(78.4%-86%)	76.2%(65%-87.4%)	71%(57.8%-84.1%)	67.3%(50.8%-83.9%)	87.2%(78.8%-95.5%)	0.847(0.782‒0.912)
	UrinaryBladder_Prostate	RandomForest	86.4%(80.3%-92.6%)	93.5%(88%-99%)	89%(84.7%-93.2%)	85.4%(78%-92.8%)	84.3%(66.4%-102.3%)	0.908(0.867‒0.950)
	UrinaryBladder_Cystitis	RandomForest	74.6%(68.5%-80.7%)	76.2%(68.1%-84.4%)	78.6%(68.4%-88.8%)	82.5%(66.7%-98.3%)	41.2%(6.6%-75.8%)	0.678(0.569‒0.787)
	Uterus_Prostate	RandomForest	88.1%(83.5%-92.7%)	89.1%(81.9%-96.3%)	87.6%(82.3%-92.9%)	86.9%(78.5%-95.4%)	89.4%(82.5%-96.3%)	0.913(0.864‒0.962)
	Uterus_Cystitis	RandomForest	73.2%(65.2%-81.2%)	73.3%(61.9%-84.7%)	75.8%(66.5%-85.1%)	79.7%(68.2%-91.2%)	65.3%(53%-77.6%)	0.751(0.660‒0.842)
	Prostate_Cystitis	RandomForest	77.9%(70.7%-85.1%)	80.4%(69.6%-91.3%)	79.1%(69.9%-88.4%)	80.6%(64.9%-96.3%)	73%(55.8%-90.2%)	0.829(0.773‒0.884)
	Over
	Groups	Models	Accuracy (95%CI)	Precision (95%CI)	F1 score (95%CI)	Sensitivity (95%CI)	Specificity (95%CI)	AUC (95%CI)
	Kidney_UrinaryBladder	RandomForest	78.3%(70.3%-86.4%)	81.6%(72.2%-91%)	80.4%(71.7%-89.1%)	80.6%(68.2%-93%)	65.8%(36.2%-95.4%)	0.805(0.684‒0.927)
	Kidney_Uterus	RandomForest	78.2%(71.3%-85.1%)	80.3%(70.7%-89.8%)	78.4%(71.2%-85.6%)	77.5%(68.2%-86.8%)	79.1%(68.6%-89.6%)	0.864(0.799‒0.928)
	Kidney_Prostate	RandomForest	90.9%(86.7%-95%)	88.2%(81.8%-94.7%)	90.9%(86.3%-95.5%)	94%(88.4%-99.7%)	87.8%(81.5%-94%)	0.924(0.880‒0.968)
	Kidney_Cystitis	RandomForest	72.6%(64.1%-81.1%)	72.5%(59.5%-85.4%)	72.9%(62.7%-83.1%)	75%(62.8%-87.3%)	69.4%(55.6%-83.3%)	0.796(0.709‒0.882)
	UrinaryBladder_Uterus	RandomForest	85.3%(79.7%-90.9%)	80.8%(69.3%-92.3%)	77.8%(63.2%-92.4%)	76%(57.5%-94.6%)	88%(80.5%-95.4%)	0.890(0.808‒0.971)
	UrinaryBladder_Prostate	RandomForest	88.6%(82.4%-94.9%)	94.5%(89.4%-99.6%)	90.2%(85.7%-94.8%)	86.8%(79.3%-94.2%)	88.4%(72.5%-104.2%)	0.931(0.882‒0.979)
	UrinaryBladder_Cystitis	RandomForest	78.8%(70.4%-87.2%)	79.9%(69.9%-89.9%)	81.4%(71.8%-91%)	84.3%(70.9%-97.7%)	56.3%(20.3%-92.4%)	0.759(0.607‒0.912)
	Uterus_Prostate	RandomForest	88.5%(84%-93%)	88.3%(80.4%-96.2%)	87.8%(82.1%-93.6%)	88.2%(80.1%-96.2%)	89%(82.7%-95.3%)	0.921(0.874‒0.968)
	Uterus_Cystitis	RandomForest	74.3%(66.4%-82.1%)	74.4%(63.2%-85.7%)	75.5%(66.2%-84.7%)	78%(65.8%-90.2%)	69.2%(55.9%-82.5%)	0.776(0.683‒0.869)
	Prostate_Cystitis	RandomForest	78.1%(70.9%-85.3%)	79.2%(68.9%-89.5%)	78.9%(70%-87.7%)	80.7%(66.4%-95%)	74.1%(58.9%-89.4%)	0.838(0.776‒0.899)
	Under
	Groups	Models	Accuracy (95%CI)	Precision (95%CI)	F1 score (95%CI)	Sensitivity (95%CI)	Specificity (95%CI)	AUC (95%CI)
	Kidney_UrinaryBladder	RandomForest	76.2%(69.2%-83.3%)	79.1%(71%-87.1%)	78.9%(70.2%-87.6%)	80.1%(66.7%-93.5%)	60%(30.9%-89.1%)	0.773(0.667‒0.879)
	Kidney_Uterus	RandomForest	77.9%(71%-84.8%)	80.5%(70.4%-90.6%)	78%(70.6%-85.3%)	76.6%(67.2%-86%)	79.6%(68.8%-90.4%)	0.862(0.795‒0.929)
	Kidney_Prostate	RandomForest	90.8%(86.8%-94.9%)	88%(81.9%-94.1%)	90.8%(86.3%-95.4%)	94.2%(88.3%-100.2%)	87.5%(81.6%-93.4%)	0.925(0.886‒0.965)
	Kidney_Cystitis	RandomForest	70.9%(63%-78.8%)	70.8%(57.7%-84%)	71.3%(61.2%-81.4%)	73.7%(61%-86.4%)	67.2%(53.6%-80.8%)	0.777(0.696‒0.858)
	UrinaryBladder_Uterus	RandomForest	84%(79%-89%)	79.3%(67.4%-91.2%)	74.9%(60.6%-89.2%)	71.9%(54.4%-89.4%)	88.1%(80.3%-95.9%)	0.873(0.794‒0.951)
	UrinaryBladder_Prostate	RandomForest	88.3%(81.6%-95.1%)	94.2%(88.8%-99.5%)	90.4%(85.5%-95.2%)	87.4%(79.5%-95.2%)	86.7%(69.9%-103.6%)	0.924(0.874‒0.974)
	UrinaryBladder_Cystitis	RandomForest	76.3%(69.6%-83%)	76.8%(69%-84.6%)	79.6%(70.2%-89%)	83.9%(69.4%-98.4%)	48.4%(14.1%-82.7%)	0.716(0.588‒0.843)
	Uterus_Prostate	RandomForest	88.5%(84.1%-93%)	88.9%(82.2%-95.7%)	88.1%(83%-93.3%)	88%(79.9%-96.2%)	89.1%(82.6%-95.7%)	0.918(0.869‒0.967)
	Uterus_Cystitis	RandomForest	73.4%(65.5%-81.3%)	73.6%(61.7%-85.5%)	74.9%(65.4%-84.3%)	77.7%(65.3%-90.2%)	67.6%(53.8%-81.3%)	0.758(0.667‒0.849)
	Prostate_Cystitis	RandomForest	78.4%(70.9%-85.8%)	80.3%(69.6%-91%)	79.4%(70.5%-88.4%)	80.9%(66.4%-95.4%)	74.2%(57.8%-90.5%)	0.833(0.771‒0.895)

## Sheet: SVM
	NO
	Groups	Models	Accuracy (95%CI)	Precision (95%CI)	F1 score (95%CI)	Sensitivity (95%CI)	Specificity (95%CI)	AUC (95%CI)
	Kidney_UrinaryBladder	SVM	77.6%(69.7%-85.5%)	80.4%(71%-89.7%)	81%(72.7%-89.2%)	83.3%(70%-96.7%)	56.4%(20.5%-92.2%)	0.792(0.674‒0.911)
	Kidney_Uterus	SVM	77.5%(70.5%-84.5%)	78.9%(68.9%-88.9%)	77.8%(70.4%-85.2%)	77.8%(68.1%-87.4%)	77.5%(66.6%-88.4%)	0.843(0.733‒0.953)
	Kidney_Prostate	SVM	88.5%(81.4%-95.6%)	85.1%(75.1%-95.1%)	89%(82.7%-95.4%)	94.3%(88.7%-99.8%)	83%(69.3%-96.6%)	0.902(0.825‒0.979)
	Kidney_Cystitis	SVM	71.5%(62.7%-80.3%)	71.4%(58.5%-84.4%)	72.7%(62.9%-82.6%)	75.8%(64.1%-87.6%)	66%(49.7%-82.3%)	0.781(0.690‒0.872)
	UrinaryBladder_Uterus	SVM	85.3%(79.7%-90.9%)	80.8%(69.3%-92.3%)	77.8%(63.2%-92.4%)	76%(57.5%-94.6%)	88%(80.5%-95.4%)	0.890(0.808‒0.971)
	UrinaryBladder_Prostate	SVM	86.2%(77.7%-94.8%)	91.3%(81.8%-100.8%)	89.3%(84.2%-94.4%)	88.7%(80.3%-97%)	75.7%(41.3%-110.2%)	0.910(0.838‒0.982)
	UrinaryBladder_Cystitis	SVM	78.8%(71%-86.7%)	79.7%(70.4%-89%)	82.4%(73.2%-91.6%)	86.6%(73%-100.1%)	48.3%(9.5%-87.1%)	0.719(0.544‒0.894)
	Uterus_Prostate	SVM	85.7%(77.3%-94.1%)	89.1%(81.1%-97%)	83.1%(69.4%-96.7%)	81.2%(61.9%-100.5%)	90.2%(83.6%-96.9%)	0.900(0.826‒0.973)
	Uterus_Cystitis	SVM	72.5%(64%-81.1%)	72.5%(61%-84.1%)	75.5%(66.8%-84.1%)	80.9%(67.5%-94.3%)	61%(37.2%-84.8%)	0.768(0.669‒0.867)
	Prostate_Cystitis	SVM	76.4%(68.3%-84.6%)	77.2%(66.1%-88.2%)	78.7%(70.3%-87%)	83%(68.6%-97.4%)	66.6%(43%-90.3%)	0.804(0.700‒0.909)
	Over
	Groups	Models	Accuracy (95%CI)	Precision (95%CI)	F1 score (95%CI)	Sensitivity (95%CI)	Specificity (95%CI)	AUC (95%CI)
	Kidney_UrinaryBladder	SVM	75.9%(67.6%-84.2%)	79.4%(69.9%-88.8%)	77.2%(66.1%-88.3%)	77.3%(59.9%-94.6%)	62.4%(28.7%-96%)	0.787(0.676‒0.898)
	Kidney_Uterus	SVM	75.9%(68.6%-83.3%)	76.2%(65.1%-87.4%)	76.6%(69.1%-84.1%)	78.4%(68.6%-88.2%)	74%(61.2%-86.8%)	0.825(0.717‒0.932)
	Kidney_Prostate	SVM	86.2%(78.4%-94.1%)	81.8%(70.7%-92.9%)	87.3%(80.6%-94.1%)	94.8%(89.5%-100.1%)	77.8%(61.9%-93.7%)	0.882(0.803‒0.962)
	Kidney_Cystitis	SVM	69.7%(60.5%-79%)	70.6%(57.5%-83.8%)	71.1%(61%-81.1%)	73.6%(61.1%-86.1%)	65.5%(49.6%-81.3%)	0.757(0.657‒0.858)
	UrinaryBladder_Uterus	SVM	81.3%(72.4%-90.3%)	76.5%(63.7%-89.3%)	76.7%(63.6%-89.8%)	78.8%(61.5%-96%)	79%(61.4%-96.6%)	0.872(0.789‒0.954)
	UrinaryBladder_Prostate	SVM	83.9%(74.8%-93.1%)	91.5%(82.7%-100.3%)	85%(75.1%-94.9%)	81.7%(65.9%-97.4%)	80%(48.6%-111.5%)	0.890(0.809‒0.971)
	UrinaryBladder_Cystitis	SVM	75.5%(65.4%-85.6%)	78%(67.1%-88.9%)	75.4%(59%-91.8%)	76.2%(52.8%-99.6%)	56.6%(18.9%-94.4%)	0.713(0.551‒0.874)
	Uterus_Prostate	SVM	81.1%(69.1%-93%)	90.7%(82.5%-98.9%)	75.7%(56.5%-94.9%)	70.8%(44.4%-97.2%)	92.1%(85.2%-99%)	0.880(0.798‒0.961)
	Uterus_Cystitis	SVM	69.8%(60.1%-79.6%)	69.4%(56.4%-82.4%)	72.1%(61%-83.1%)	77.5%(61.9%-93%)	60.1%(38.4%-81.8%)	0.742(0.634‒0.850)
	Prostate_Cystitis	SVM	73.2%(62.9%-83.5%)	72.8%(58.8%-86.7%)	76%(66.3%-85.6%)	83%(69%-97%)	61.9%(38%-85.7%)	0.778(0.663‒0.892)
	Under
	Groups	Models	Accuracy (95%CI)	Precision (95%CI)	F1 score (95%CI)	Sensitivity (95%CI)	Specificity (95%CI)	AUC (95%CI)
	Kidney_UrinaryBladder	SVM	77.1%(69.3%-85%)	79.9%(70.5%-89.2%)	79.6%(70.5%-88.7%)	81%(66.7%-95.4%)	59.5%(24.9%-94.2%)	0.798(0.685‒0.910)
	Kidney_Uterus	SVM	76.6%(69.3%-84%)	77.3%(66.1%-88.4%)	77.1%(69.4%-84.7%)	78.3%(68.5%-88%)	75.6%(63.4%-87.8%)	0.834(0.727‒0.942)
	Kidney_Prostate	SVM	87.3%(79.7%-94.9%)	83.3%(72.5%-94.1%)	88.1%(81.4%-94.8%)	94.6%(89.3%-100%)	80.1%(64.9%-95.3%)	0.893(0.816‒0.970)
	Kidney_Cystitis	SVM	70.5%(61.2%-79.7%)	71.7%(58.5%-85%)	71.6%(61.4%-81.9%)	73.6%(60.7%-86.5%)	66.7%(50.6%-82.9%)	0.763(0.659‒0.866)
	UrinaryBladder_Uterus	SVM	83.6%(76.6%-90.6%)	78.7%(66.7%-90.7%)	77.8%(64.2%-91.4%)	78.6%(60.2%-97%)	82.7%(67.4%-98%)	0.885(0.806‒0.964)
	UrinaryBladder_Prostate	SVM	85.4%(76.9%-94%)	91.5%(82.4%-100.6%)	87.3%(79.6%-95%)	85.3%(72.7%-97.8%)	78.2%(45.4%-111.1%)	0.905(0.833‒0.977)
	UrinaryBladder_Cystitis	SVM	77.8%(69.6%-86%)	80.1%(70.9%-89.3%)	79.6%(68%-91.3%)	81.8%(63.6%-100%)	53.6%(14.6%-92.5%)	0.725(0.560‒0.891)
	Uterus_Prostate	SVM	82.8%(71.5%-94.1%)	89.7%(81.6%-97.8%)	78.4%(60.1%-96.7%)	74.9%(50.1%-99.8%)	91.2%(84.4%-98%)	0.887(0.807‒0.967)
	Uterus_Cystitis	SVM	71.1%(61.7%-80.5%)	71%(58.4%-83.7%)	73.4%(62.7%-84.1%)	78.5%(63%-94%)	61.2%(38.5%-83.9%)	0.755(0.651‒0.859)
	Prostate_Cystitis	SVM	74%(63.7%-84.4%)	74.3%(60.8%-87.8%)	77%(67.6%-86.4%)	83.6%(69%-98.1%)	62.4%(37.4%-87.5%)	0.783(0.665‒0.901)

## Sheet: XGBoost
	No
	Groups	Models	Accuracy (95%CI)	Precision (95%CI)	F1 score (95%CI)	Sensitivity (95%CI)	Specificity (95%CI)	AUC (95%CI)
	Kidney_UrinaryBladder	XGBoost	75.8%(67.8%-83.8%)	79.6%(70.4%-88.8%)	77.9%(67.1%-88.7%)	78.3%(61.5%-95%)	59.6%(26.4%-92.8%)	0.777(0.665‒0.890)
	Kidney_Uterus	XGBoost	76.1%(69%-83.3%)	76.3%(64.9%-87.7%)	76.6%(69.2%-84%)	78.6%(69%-88.1%)	74.4%(61.8%-87.1%)	0.829(0.726‒0.932)
	Kidney_Prostate	XGBoost	86.6%(79.1%-94.2%)	82.5%(71.5%-93.5%)	87.6%(81%-94.1%)	94.6%(89.1%-100%)	78.8%(63.3%-94.4%)	0.887(0.810‒0.964)
	Kidney_Cystitis	XGBoost	70.2%(61.1%-79.3%)	71.1%(58.2%-84%)	71.8%(61.8%-81.8%)	74.5%(62.1%-86.9%)	65.1%(49.7%-80.6%)	0.764(0.665‒0.862)
	UrinaryBladder_Uterus	XGBoost	81.3%(72.7%-89.9%)	75.4%(62.4%-88.3%)	74.7%(60.4%-88.9%)	76.1%(57.2%-95%)	80.3%(63.3%-97.3%)	0.870(0.789‒0.950)
	UrinaryBladder_Prostate	XGBoost	83.9%(75.2%-92.6%)	91.3%(82.8%-99.8%)	85.4%(75.9%-94.9%)	82.3%(67.2%-97.4%)	79%(48.7%-109.2%)	0.892(0.814‒0.970)
	UrinaryBladder_Cystitis	XGBoost	75.8%(66%-85.5%)	78.5%(68%-89%)	76.6%(60.6%-92.5%)	77.7%(55%-100.5%)	52.8%(15.1%-90.5%)	0.700(0.541‒0.858)
	Uterus_Prostate	XGBoost	81.9%(70.2%-93.5%)	90.7%(82.4%-98.9%)	77%(58.3%-95.7%)	72.5%(46.9%-98.1%)	92%(85.1%-98.8%)	0.886(0.805‒0.967)
	Uterus_Cystitis	XGBoost	70%(60.5%-79.5%)	69.8%(57.1%-82.6%)	72.5%(61.7%-83.3%)	77.7%(62.8%-92.6%)	60.1%(39%-81.1%)	0.745(0.640‒0.851)
	Prostate_Cystitis	XGBoost	73.5%(63.4%-83.6%)	73.2%(59.7%-86.8%)	76.4%(67%-85.9%)	83.2%(69.7%-96.7%)	62%(39.1%-85%)	0.781(0.669‒0.894)
	Over
	Groups	Models	Accuracy (95%CI)	Precision (95%CI)	F1 score (95%CI)	Sensitivity (95%CI)	Specificity (95%CI)	AUC (95%CI)
	Kidney_UrinaryBladder	XGBoost	77.3%(69%-85.6%)	81%(71.5%-90.5%)	78.9%(68.6%-89.2%)	78.6%(63.2%-94.1%)	64.6%(32.2%-97.1%)	0.800(0.685‒0.914)
	Kidney_Uterus	XGBoost	76.6%(69.5%-83.7%)	77%(65.5%-88.5%)	77%(69.4%-84.7%)	78.6%(68.9%-88.3%)	75.3%(63%-87.6%)	0.837(0.739‒0.935)
	Kidney_Prostate	XGBoost	87.5%(80.2%-94.8%)	83.8%(73.1%-94.5%)	88.4%(82%-94.8%)	94.6%(89.3%-99.8%)	80.5%(65.5%-95.4%)	0.898(0.823‒0.973)
	Kidney_Cystitis	XGBoost	71.2%(62.1%-80.2%)	71.7%(59.2%-84.2%)	72.3%(62.6%-82%)	74.7%(62.8%-86.7%)	67%(51.8%-82.1%)	0.777(0.679‒0.876)
	UrinaryBladder_Uterus	XGBoost	82.9%(74.3%-91.4%)	77.7%(64.8%-90.6%)	77.4%(63.1%-91.7%)	78.9%(60.5%-97.3%)	81.7%(65.9%-97.6%)	0.887(0.805‒0.970)
	UrinaryBladder_Prostate	XGBoost	85.4%(76.6%-94.3%)	92%(83.8%-100.2%)	86.6%(77.3%-95.8%)	83.6%(69.3%-97.9%)	81.8%(53.5%-110.2%)	0.905(0.828‒0.982)
	UrinaryBladder_Cystitis	XGBoost	78%(67.6%-88.4%)	80.7%(69.6%-91.8%)	78.5%(63.1%-93.9%)	79%(57.8%-100.2%)	59.3%(21.8%-96.8%)	0.740(0.568‒0.912)
	Uterus_Prostate	XGBoost	83.3%(72.1%-94.5%)	90.5%(82.6%-98.3%)	79.2%(61.4%-97.1%)	75.6%(51.1%-100.2%)	91.5%(84.7%-98.2%)	0.897(0.818‒0.976)
	Uterus_Cystitis	XGBoost	71.1%(61.4%-80.9%)	71.1%(58.5%-83.8%)	73.2%(62.8%-83.7%)	77.6%(63.3%-91.9%)	62.9%(42.1%-83.6%)	0.759(0.652‒0.866)
	Prostate_Cystitis	XGBoost	74.4%(64.5%-84.3%)	74.6%(61.1%-88.1%)	76.8%(67.6%-86%)	82.1%(69.1%-95.2%)	65.3%(42.6%-88.1%)	0.794(0.685‒0.904)
	Under
	Groups	Models	Accuracy (95%CI)	Precision (95%CI)	F1 score (95%CI)	Sensitivity (95%CI)	Specificity (95%CI)	AUC (95%CI)
	Kidney_UrinaryBladder	XGBoost	76.6%(68.4%-84.8%)	80.1%(70.8%-89.3%)	78.3%(67.8%-88.9%)	78.6%(62.6%-94.7%)	62.1%(29.4%-94.8%)	0.789(0.675‒0.902)
	Kidney_Uterus	XGBoost	76.4%(69.3%-83.6%)	76.8%(65.4%-88.3%)	77%(69.6%-84.4%)	78.7%(69.2%-88.2%)	74.9%(62.4%-87.3%)	0.833(0.732‒0.933)
	Kidney_Prostate	XGBoost	87.2%(79.7%-94.7%)	83.4%(72.5%-94.3%)	88.1%(81.6%-94.6%)	94.5%(89.1%-99.9%)	80%(64.6%-95.4%)	0.894(0.817‒0.971)
	Kidney_Cystitis	XGBoost	70.3%(61.4%-79.2%)	71.2%(58.4%-83.9%)	71.7%(61.9%-81.5%)	74.2%(61.9%-86.5%)	65.8%(50.6%-80.9%)	0.769(0.672‒0.866)
	UrinaryBladder_Uterus	XGBoost	82.1%(73.5%-90.7%)	76.7%(63.6%-89.9%)	76%(61.7%-90.3%)	77.3%(58.8%-95.8%)	81.3%(64.8%-97.8%)	0.879(0.797‒0.962)
	UrinaryBladder_Prostate	XGBoost	85%(75.9%-94.1%)	91.9%(83.5%-100.3%)	86.4%(76.8%-96%)	83.4%(68.5%-98.3%)	80.8%(51.4%-110.1%)	0.900(0.821‒0.979)
	UrinaryBladder_Cystitis	XGBoost	77.1%(66.7%-87.6%)	79.5%(68.7%-90.3%)	77.8%(61.9%-93.7%)	79%(56.8%-101.1%)	56%(18.5%-93.5%)	0.721(0.554‒0.889)
	Uterus_Prostate	XGBoost	82.7%(71.2%-94.2%)	90.7%(82.7%-98.6%)	78.3%(60%-96.6%)	74.2%(49.2%-99.3%)	91.8%(85.1%-98.6%)	0.893(0.813‒0.973)
	Uterus_Cystitis	XGBoost	70.5%(60.8%-80.2%)	70.4%(57.8%-83.1%)	72.8%(62.1%-83.5%)	77.5%(62.9%-92.1%)	61.4%(40.6%-82.2%)	0.751(0.645‒0.857)
	Prostate_Cystitis	XGBoost	74%(64%-84.1%)	74.2%(60.5%-87.8%)	76.7%(67.3%-86%)	82.5%(69.2%-95.9%)	64.1%(41%-87.1%)	0.789(0.677‒0.900)

## Sheet: LightGBM
	No
	Groups	Models	Accuracy (95%CI)	Precision (95%CI)	F1 score (95%CI)	Sensitivity (95%CI)	Specificity (95%CI)	AUC (95%CI)
	Kidney_UrinaryBladder	LightGBM	77%(68.8%-85.2%)	80.8%(71.5%-90%)	79.2%(69.2%-89.1%)	79.4%(64.2%-94.5%)	61.8%(29.1%-94.5%)	0.789(0.672‒0.907)
	Kidney_Uterus	LightGBM	77.1%(69.9%-84.3%)	77.3%(65.9%-88.6%)	77.5%(69.7%-85.2%)	79.1%(69.4%-88.9%)	75.7%(63.6%-87.8%)	0.842(0.745‒0.938)
	Kidney_Prostate	LightGBM	87.7%(80.5%-94.9%)	84%(73.5%-94.5%)	88.5%(82.2%-94.8%)	94.6%(89.3%-99.8%)	80.9%(66.3%-95.5%)	0.899(0.826‒0.972)
	Kidney_Cystitis	LightGBM	71.5%(62.5%-80.6%)	72.4%(59.7%-85.1%)	72.9%(63.1%-82.7%)	75.3%(63.5%-87.1%)	67.2%(52%-82.3%)	0.781(0.683‒0.878)
	UrinaryBladder_Uterus	LightGBM	83.1%(74.8%-91.3%)	77.1%(64.4%-89.8%)	76.4%(62.2%-90.6%)	77.6%(59.2%-96%)	82.6%(67.1%-98%)	0.885(0.805‒0.965)
	UrinaryBladder_Prostate	LightGBM	85.4%(76.8%-93.9%)	91.9%(84%-99.8%)	86.8%(77.8%-95.8%)	84%(70.1%-97.9%)	81%(53.4%-108.6%)	0.905(0.831‒0.980)
	UrinaryBladder_Cystitis	LightGBM	77.7%(67.6%-87.9%)	80.5%(69.7%-91.3%)	79%(64.1%-93.9%)	80.1%(59.3%-100.9%)	55.4%(16.9%-93.9%)	0.729(0.558‒0.900)
	Uterus_Prostate	LightGBM	83.8%(72.9%-94.8%)	90.5%(82.8%-98.1%)	80%(62.6%-97.4%)	76.7%(52.8%-100.6%)	91.4%(84.8%-98.1%)	0.901(0.824‒0.979)
	Uterus_Cystitis	LightGBM	71.5%(61.9%-81%)	71.8%(59.4%-84.2%)	73.8%(63.5%-84.1%)	77.9%(64%-91.7%)	63.2%(42.9%-83.4%)	0.762(0.656‒0.867)
	Prostate_Cystitis	LightGBM	74.3%(64.6%-84.1%)	74.3%(61%-87.6%)	76.7%(67.6%-85.9%)	82.2%(69.4%-94.9%)	65.1%(43.1%-87.1%)	0.796(0.689‒0.903)
	Over
	Groups	Models	Accuracy (95%CI)	Precision (95%CI)	F1 score (95%CI)	Sensitivity (95%CI)	Specificity (95%CI)	AUC (95%CI)
	Kidney_UrinaryBladder	LightGBM	77.5%(69.6%-85.4%)	81.2%(72.3%-90.1%)	79.4%(69.9%-88.8%)	79.2%(64.9%-93.5%)	64.8%(33.4%-96.3%)	0.800(0.686‒0.913)
	Kidney_Uterus	LightGBM	77.3%(70%-84.7%)	77.8%(66.6%-88.9%)	77.6%(69.8%-85.4%)	78.9%(68.8%-88.9%)	76.4%(64.4%-88.4%)	0.848(0.754‒0.941)
	Kidney_Prostate	LightGBM	88%(81%-95%)	84.4%(74.1%-94.6%)	88.7%(82.5%-94.9%)	94.6%(89.4%-99.7%)	81.5%(67.5%-95.5%)	0.902(0.832‒0.973)
	Kidney_Cystitis	LightGBM	71.9%(63.1%-80.6%)	72.4%(60.1%-84.8%)	72.9%(63.4%-82.4%)	75.1%(63.5%-86.7%)	68%(53.2%-82.9%)	0.786(0.692‒0.880)
	UrinaryBladder_Uterus	LightGBM	84.2%(75.9%-92.5%)	79%(66.1%-91.9%)	78.5%(64.3%-92.7%)	79.7%(61.8%-97.6%)	83.5%(68.8%-98.3%)	0.896(0.817‒0.976)
	UrinaryBladder_Prostate	LightGBM	86.2%(77.9%-94.6%)	92.5%(84.9%-100.2%)	87.4%(78.8%-96.1%)	84.4%(71.1%-97.7%)	83.1%(56.9%-109.4%)	0.914(0.841‒0.988)
	UrinaryBladder_Cystitis	LightGBM	78.5%(68.7%-88.2%)	81%(70.5%-91.5%)	79.4%(65.4%-93.5%)	80.3%(60.6%-100%)	59.5%(22%-96.9%)	0.751(0.581‒0.922)
	Uterus_Prostate	LightGBM	84.3%(73.9%-94.8%)	90.5%(83%-97.9%)	81%(64.5%-97.5%)	77.7%(55.1%-100.3%)	91.3%(84.7%-98%)	0.905(0.830‒0.981)
	Uterus_Cystitis	LightGBM	72.4%(62.9%-81.9%)	72.6%(60.5%-84.7%)	74.3%(64.1%-84.4%)	78%(64.3%-91.7%)	65.2%(45.3%-85%)	0.773(0.668‒0.878)
	Prostate_Cystitis	LightGBM	74.9%(65.4%-84.4%)	74.9%(61.8%-87.9%)	76.8%(67.8%-85.9%)	81.6%(69%-94.2%)	67.1%(45.8%-88.4%)	0.803(0.699‒0.908)
	Under
	Groups	Models	Accuracy (95%CI)	Precision (95%CI)	F1 score (95%CI)	Sensitivity (95%CI)	Specificity (95%CI)	AUC (95%CI)
	Kidney_UrinaryBladder	LightGBM	77.4%(69.3%-85.5%)	81.2%(72.1%-90.3%)	79.5%(69.7%-89.2%)	79.5%(64.8%-94.1%)	63.5%(31.3%-95.6%)	0.795(0.679‒0.911)
	Kidney_Uterus	LightGBM	77.1%(69.9%-84.3%)	77.3%(66%-88.5%)	77.3%(69.6%-85.1%)	78.9%(68.9%-88.8%)	75.9%(63.9%-87.8%)	0.844(0.750‒0.938)
	Kidney_Prostate	LightGBM	87.7%(80.6%-94.8%)	84.1%(73.6%-94.5%)	88.5%(82.2%-94.8%)	94.5%(89.2%-99.7%)	81.1%(66.8%-95.4%)	0.901(0.829‒0.972)
	Kidney_Cystitis	LightGBM	71.4%(62.6%-80.2%)	72.1%(59.6%-84.6%)	72.8%(63.1%-82.4%)	75.2%(63.5%-86.9%)	67.1%(52.3%-81.8%)	0.781(0.686‒0.877)
	UrinaryBladder_Uterus	LightGBM	83.7%(75.3%-92.1%)	78.3%(65.2%-91.4%)	77.6%(63.3%-91.9%)	78.7%(60.5%-96.8%)	83.3%(68%-98.5%)	0.892(0.811‒0.972)
	UrinaryBladder_Prostate	LightGBM	86%(77.4%-94.6%)	92.1%(84.4%-99.9%)	87.4%(78.5%-96.3%)	84.7%(71.1%-98.4%)	82%(55.2%-108.9%)	0.911(0.836‒0.987)
	UrinaryBladder_Cystitis	LightGBM	78.3%(68.3%-88.4%)	80.6%(69.9%-91.3%)	79.5%(65%-94%)	80.8%(60.6%-101.1%)	57.4%(19.5%-95.3%)	0.744(0.570‒0.917)
	Uterus_Prostate	LightGBM	84%(73.3%-94.7%)	90.4%(82.9%-98%)	80.4%(63.5%-97.4%)	77.1%(53.9%-100.3%)	91.3%(84.7%-98%)	0.902(0.826‒0.978)
	Uterus_Cystitis	LightGBM	71.7%(62.4%-81.1%)	72%(59.9%-84.1%)	73.7%(63.7%-83.8%)	77.6%(63.7%-91.4%)	64.1%(44.1%-84.1%)	0.766(0.661‒0.870)
	Prostate_Cystitis	LightGBM	74.5%(65%-84.1%)	74.6%(61.4%-87.9%)	76.7%(67.6%-85.8%)	81.7%(68.9%-94.4%)	66.2%(44.5%-87.9%)	0.799(0.694‒0.904)
